# Supplementary material for: Di­chloridotetra­kis­(3-meth­oxy­aniline)nickel(II)
Source: IUCrdata. 2024 Aug 13;9(Pt 8):x240776. doi: 10.1107/S2414314624007764 (PMC11375595; doi:10.1107/S2414314624007764)
Supplement: Supplementary file 1 [file x-09-x240776-sup1.cif]

##############################################################################
#                                                                            #
# This CIF contains the data for a data article accepted for                 #
# publication in IUCrData. It conforms to the requirements of                #
# Notes for Authors for IUCrData, and has been                               #
# peer reviewed under the auspices of IUCrData.                              #
#                                                                            #
# Full details of the Crystallographic Information File format               #
# are given in the paper "The Crystallographic Information File (CIF):       #
# a New Standard Archive File for Crystallography" by S. R. Hall, F. H.      #
# Allen and I. D. Brown [Acta Cryst. (1991), A47, 655-685].                  #
#                                                                            #
# The current version of the core CIF dictionary is obtainable from          #
# ftp://ftp.iucr.org/pub/cif_core.dic.                                       #
#                                                                            #
# Software is freely available for graphical display of the structure(s)     #
# in this CIF. For information consult the CIF software page                 #
# http://www.iucr.org/resources/cif/software.                                #
#                                                                            #
# This file may be used for bona fide research purposes within the           #
# scientific community so long as proper attribution is given to the data    # 
# article from which it was obtained.                                        #
#                                                                            #
##############################################################################
data_I
_audit_creation_method     'SHELXL-2018/3'
_chemical_name_systematic
;
Dichloridotetrakis(3-methoxyaniline)nickel(II)
;
_chemical_name_common     ?
_chemical_formula_moiety     'C28 H36 Cl2 N4 Ni O4'
_chemical_formula_sum     'C28 H36 Cl2 N4 Ni O4'
_chemical_formula_iupac     '[Ni Cl2 (C7 H9 N1 O1)4]'
_chemical_formula_weight     622.22
_chemical_melting_point     ?
_space_group_crystal_system     triclinic
_space_group_name_H-M_alt     'P -1'
_space_group_name_Hall     '-P 1'
loop_
    _space_group_symop_operation_xyz
    'x, y, z'
    '-x, -y, -z'
_cell_length_a     11.4514(5)
_cell_length_b     12.1629(5)
_cell_length_c     12.6920(5)
_cell_angle_alpha     67.9946(13)
_cell_angle_beta     67.3255(14)
_cell_angle_gamma     65.8759(14)
_cell_volume     1438.34(11)
_cell_formula_units_Z     2
_cell_measurement_reflns_used     5693
_cell_measurement_theta_min     2.93
_cell_measurement_theta_max     27.17
_cell_measurement_temperature     100(2)
_exptl_crystal_description     'plate'
_exptl_crystal_colour     'yellow'
_exptl_crystal_size_max     0.092
_exptl_crystal_size_mid     0.056
_exptl_crystal_size_min     0.044
_exptl_crystal_density_diffrn     1.437
_exptl_crystal_density_meas     ?
_exptl_crystal_density_method     'not measured'
_exptl_crystal_F_000     652
_exptl_absorpt_coefficient_mu     0.901
_exptl_absorpt_correction_type     multi-scan
_exptl_absorpt_process_details
;
(SADABS; Krause <i>et al.</i>,  2015)
;
_exptl_absorpt_correction_T_min     0.7138
_exptl_absorpt_correction_T_max     0.7457
_diffrn_ambient_temperature     100(2)
_diffrn_source     ?
_diffrn_radiation_type     MoK\a
_diffrn_radiation_wavelength     0.71073
_diffrn_measurement_device_type     'Bruker APEXII CCD'
_diffrn_measurement_method     '\f and \w scans'
_diffrn_detector_area_resol_mean     ?
_diffrn_reflns_number     42960
_diffrn_reflns_av_R_equivalents     0.0755
_diffrn_reflns_av_unetI/netI     0.0591
_diffrn_reflns_theta_min     2.026
_diffrn_reflns_theta_max     28.308
_diffrn_reflns_theta_full     25.242
_diffrn_measured_fraction_theta_max     0.998
_diffrn_measured_fraction_theta_full     0.999
_diffrn_reflns_limit_h_min     -15
_diffrn_reflns_limit_h_max     15
_diffrn_reflns_limit_k_min     -16
_diffrn_reflns_limit_k_max     16
_diffrn_reflns_limit_l_min     -16
_diffrn_reflns_limit_l_max     16
_refine_special_details
;
Data collection for compound <b>1</b> was carried out with a Bruker <i>APEX4</i>
v2022.10--1 CCD diffractometer employing Mo---K\a radiation (\l = 0.71073
\%A). The data were collected and reduced using Bruker <i>SMART</i> and
<i>SAINT</i>+ software (Bruker, 2014). Absorption corrections were performed
using <i>SADABS</i> (Krause, 2015). The structure was solved using
<i>SHELXS2014</i> (Sheldrick, 2008) and refined using <i>SHELXL2018</i>
(Sheldrick, 2015). Hydrogen atoms bonded to carbon atoms were placed
geometrically and refined with fixed isotropic thermal parameters,
U<i>~iso~</i>(H) = 1.2 (C). Hydrogen atoms bonded to nitrogen atoms were
located in the difference map and their positions refined with fixed isotropic
thermal parameters, U<i>~iso~</i>(H) = 1.2 (N) (d~N---H~ = 0.81(2)--0.91(2)
\%A). Final data collection and refinement parameters may be found in Table 2.
;
_reflns_number_total     7138
_reflns_number_gt     4852
_reflns_threshold_expression     'I > 2\s(I)'
_refine_ls_structure_factor_coef     Fsqd
_refine_ls_matrix_type     full
_refine_ls_R_factor_all     0.0722
_refine_ls_R_factor_gt     0.0376
_refine_ls_wR_factor_gt     0.0765
_refine_ls_wR_factor_ref     0.0887
_refine_ls_goodness_of_fit_ref     1.006
_refine_ls_restrained_S_all     1.006
_refine_ls_number_reflns     7138
_refine_ls_number_parameters     380
_refine_ls_number_restraints     0
_refine_ls_hydrogen_treatment     mixed
_refine_ls_weighting_scheme     calc
_refine_ls_weighting_details
              'w=1/[\s^2^(Fo^2^)+(0.0334P)^2^+0.4355P] where P=(Fo^2^+2Fc^2^)/3'
_atom_sites_solution_hydrogens     mixed
_atom_sites_solution_primary     direct
_atom_sites_solution_secondary     difmap
_refine_ls_shift/su_max     0.001
_refine_ls_shift/su_mean     0.000
_refine_diff_density_max     0.385
_refine_diff_density_min     -0.321
_refine_ls_extinction_method     none
_refine_ls_extinction_coef     .
loop_
    _atom_type_symbol
    _atom_type_description
    _atom_type_scat_dispersion_real
    _atom_type_scat_dispersion_imag
    _atom_type_scat_source
    'C' 'C' 0.0033 0.0016
                         'International Tables Vol C Tables 4.2.6.8 and 6.1.1.4'
    'H' 'H' 0.0000 0.0000
                         'International Tables Vol C Tables 4.2.6.8 and 6.1.1.4'
    'N' 'N' 0.0061 0.0033
                         'International Tables Vol C Tables 4.2.6.8 and 6.1.1.4'
    'O' 'O' 0.0106 0.0060
                         'International Tables Vol C Tables 4.2.6.8 and 6.1.1.4'
    'Cl' 'Cl' 0.1484 0.1585
                         'International Tables Vol C Tables 4.2.6.8 and 6.1.1.4'
    'Ni' 'Ni' 0.3393 1.1124
                         'International Tables Vol C Tables 4.2.6.8 and 6.1.1.4'
_computing_data_collection
;
APEX4 v2022.10-1 (Bruker, 2022)
;
_computing_cell_refinement
;
SAINT (Bruker, 2022)
;
_computing_data_reduction
;
SAINT (Bruker, 2022)
;
_computing_structure_solution
;
<i>SHELXS2014</i> (Sheldrick 2008)
;
_computing_structure_refinement
;
<i>SHELXL2018/3</i> (Sheldrick, 2015)
;
_computing_molecular_graphics     'XP (Bruker, 2008)'
_computing_publication_material     ?
loop_
    _atom_site_type_symbol
    _atom_site_label
    _atom_site_fract_x
    _atom_site_fract_y
    _atom_site_fract_z
    _atom_site_U_iso_or_equiv
    _atom_site_adp_type
    _atom_site_calc_flag
    _atom_site_occupancy
    _atom_site_disorder_assembly
    _atom_site_disorder_group
    Ni Ni1 0.50342(3) 0.25347(2) 0.48264(2) 0.01306(8) Uani d 1 . .
    Cl Cl1 0.64202(5) 0.35611(5) 0.47889(5) 0.01674(12) Uani d 1 . .
    Cl Cl2 0.36209(5) 0.14962(5) 0.48636(5) 0.01653(12) Uani d 1 . .
    N N11 0.3352(2) 0.36558(18) 0.58739(17) 0.0166(4) Uani d 1 . .
    H H11A 0.275(2) 0.378(2) 0.558(2) 0.020 Uiso d 1 . .
    H H11B 0.352(2) 0.431(2) 0.573(2) 0.020 Uiso d 1 . .
    C C11 0.2928(2) 0.31967(19) 0.71270(19) 0.0157(4) Uani d 1 . .
    C C12 0.2248(2) 0.2323(2) 0.75867(19) 0.0164(5) Uani d 1 . .
    H H12 0.205531 0.205855 0.707310 0.020 Uiso calc 1 . .
    O O13 0.11618(18) 0.09999(16) 0.93113(14) 0.0279(4) Uani d 1 . .
    C C13 0.1853(2) 0.1843(2) 0.8798(2) 0.0195(5) Uani d 1 . .
    C C14 0.2155(2) 0.2202(2) 0.9554(2) 0.0222(5) Uani d 1 . .
    H H14 0.190108 0.185492 1.038361 0.027 Uiso calc 1 . .
    C C15 0.2830(2) 0.3071(2) 0.9086(2) 0.0223(5) Uani d 1 . .
    H H15 0.303439 0.332402 0.960012 0.027 Uiso calc 1 . .
    C C16 0.3215(2) 0.3580(2) 0.7873(2) 0.0185(5) Uani d 1 . .
    H H16 0.366913 0.418434 0.755974 0.022 Uiso calc 1 . .
    C C17 0.0651(3) 0.0796(2) 0.8560(2) 0.0306(6) Uani d 1 . .
    H H17A 0.006179 0.158736 0.820813 0.037 Uiso calc 1 . .
    H H17B 0.014986 0.020045 0.902455 0.037 Uiso calc 1 . .
    H H17C 0.139042 0.046029 0.793178 0.037 Uiso calc 1 . .
    N N21 0.6746(2) 0.14469(17) 0.37458(16) 0.0158(4) Uani d 1 . .
    H H21A 0.664(2) 0.072(2) 0.397(2) 0.019 Uiso d 1 . .
    H H21B 0.741(2) 0.143(2) 0.391(2) 0.019 Uiso d 1 . .
    C C21 0.6950(2) 0.1932(2) 0.24955(18) 0.0162(5) Uani d 1 . .
    O O33 1.00929(15) -0.14771(14) 0.62401(13) 0.0208(4) Uani d 1 . .
    C C22 0.6279(2) 0.1668(2) 0.19530(19) 0.0170(5) Uani d 1 . .
    H H22 0.575639 0.112201 0.239635 0.020 Uiso calc 1 . .
    O O23 0.57495(17) 0.20291(15) 0.01482(13) 0.0227(4) Uani d 1 . .
    C C23 0.6384(2) 0.2214(2) 0.07549(19) 0.0185(5) Uani d 1 . .
    C C24 0.7149(3) 0.3015(2) 0.0103(2) 0.0261(6) Uani d 1 . .
    H H24 0.721742 0.338922 -0.071467 0.031 Uiso calc 1 . .
    C C25 0.7802(3) 0.3257(2) 0.0657(2) 0.0287(6) Uani d 1 . .
    H H25 0.832512 0.380328 0.021309 0.034 Uiso calc 1 . .
    C C26 0.7717(2) 0.2719(2) 0.1858(2) 0.0226(5) Uani d 1 . .
    H H26 0.817848 0.289221 0.222808 0.027 Uiso calc 1 . .
    C C27 0.5077(3) 0.1107(2) 0.0754(2) 0.0247(5) Uani d 1 . .
    H H27A 0.569940 0.031131 0.105624 0.030 Uiso calc 1 . .
    H H27B 0.473733 0.100612 0.020716 0.030 Uiso calc 1 . .
    H H27C 0.433351 0.137241 0.141548 0.030 Uiso calc 1 . .
    N N31 0.55035(19) 0.10066(17) 0.63226(16) 0.0147(4) Uani d 1 . .
    H H31A 0.475(2) 0.121(2) 0.691(2) 0.018 Uiso d 1 . .
    H H31B 0.551(2) 0.040(2) 0.614(2) 0.018 Uiso d 1 . .
    C C31 0.6663(2) 0.06435(19) 0.67155(18) 0.0146(4) Uani d 1 . .
    C C32 0.7799(2) -0.02535(19) 0.62731(18) 0.0152(4) Uani d 1 . .
    H H32 0.780233 -0.061587 0.572592 0.018 Uiso calc 1 . .
    C C33 0.8928(2) -0.0614(2) 0.66390(19) 0.0165(5) Uani d 1 . .
    C C34 0.8918(2) -0.0100(2) 0.74531(19) 0.0200(5) Uani d 1 . .
    H H34 0.968644 -0.035787 0.771305 0.024 Uiso calc 1 . .
    C C35 0.7780(2) 0.0787(2) 0.78804(19) 0.0205(5) Uani d 1 . .
    H H35 0.777267 0.114153 0.843589 0.025 Uiso calc 1 . .
    C C36 0.6646(2) 0.1173(2) 0.75138(19) 0.0187(5) Uani d 1 . .
    H H36 0.587098 0.179170 0.780764 0.022 Uiso calc 1 . .
    C C37 1.0107(2) -0.2039(2) 0.5425(2) 0.0223(5) Uani d 1 . .
    H H37A 0.943022 -0.246875 0.579432 0.027 Uiso calc 1 . .
    H H37B 1.098606 -0.264165 0.520807 0.027 Uiso calc 1 . .
    H H37C 0.991446 -0.139306 0.471444 0.027 Uiso calc 1 . .
    N N41 0.4506(2) 0.41029(18) 0.33230(17) 0.0174(4) Uani d 1 . .
    H H41A 0.464(2) 0.465(2) 0.343(2) 0.021 Uiso d 1 . .
    H H41B 0.509(2) 0.388(2) 0.273(2) 0.021 Uiso d 1 . .
    C C41 0.3218(2) 0.4570(2) 0.31188(19) 0.0158(5) Uani d 1 . .
    C C42 0.2933(2) 0.4009(2) 0.25224(18) 0.0166(5) Uani d 1 . .
    H H42 0.360547 0.334924 0.219965 0.020 Uiso calc 1 . .
    O O43 0.14760(16) 0.38059(15) 0.17817(14) 0.0234(4) Uani d 1 . .
    C C43 0.1662(2) 0.4410(2) 0.23955(19) 0.0175(5) Uani d 1 . .
    C C44 0.0670(2) 0.5362(2) 0.2874(2) 0.0232(5) Uani d 1 . .
    H H44 -0.020672 0.562393 0.280350 0.028 Uiso calc 1 . .
    C C45 0.0980(3) 0.5922(2) 0.3455(2) 0.0285(6) Uani d 1 . .
    H H45 0.030717 0.658162 0.377741 0.034 Uiso calc 1 . .
    C C46 0.2242(2) 0.5547(2) 0.3578(2) 0.0221(5) Uani d 1 . .
    H H46 0.244053 0.595015 0.397112 0.027 Uiso calc 1 . .
    C C47 0.0172(2) 0.4192(2) 0.1650(2) 0.0251(5) Uani d 1 . .
    H H47A -0.046398 0.405454 0.243101 0.030 Uiso calc 1 . .
    H H47B 0.016330 0.370547 0.118882 0.030 Uiso calc 1 . .
    H H47C -0.007743 0.507929 0.123847 0.030 Uiso calc 1 . .
loop_
    _atom_site_aniso_label
    _atom_site_aniso_U_11
    _atom_site_aniso_U_22
    _atom_site_aniso_U_33
    _atom_site_aniso_U_12
    _atom_site_aniso_U_13
    _atom_site_aniso_U_23
    Ni1 0.01355(15) 0.01235(14) 0.01499(15) -0.00477(11) -0.00524(11)
                                                                    -0.00311(10)
    Cl1 0.0156(3) 0.0136(3) 0.0248(3) -0.0050(2) -0.0089(2) -0.0049(2)
    Cl2 0.0178(3) 0.0147(3) 0.0210(3) -0.0067(2) -0.0081(2) -0.0040(2)
    N11 0.0163(10) 0.0139(9) 0.0203(10) -0.0064(8) -0.0050(8) -0.0033(7)
    C11 0.0107(11) 0.0146(11) 0.0188(11) -0.0008(9) -0.0029(9) -0.0057(8)
    C12 0.0137(11) 0.0171(11) 0.0196(11) -0.0042(9) -0.0056(9) -0.0056(8)
    O13 0.0374(11) 0.0331(10) 0.0220(9) -0.0243(9) -0.0084(8) -0.0012(7)
    C13 0.0187(12) 0.0155(11) 0.0240(12) -0.0070(9) -0.0049(10) -0.0040(9)
    C14 0.0241(13) 0.0240(12) 0.0173(12) -0.0087(10) -0.0059(10) -0.0024(9)
    C15 0.0220(13) 0.0238(12) 0.0242(13) -0.0052(10) -0.0089(10) -0.0089(10)
    C16 0.0166(12) 0.0169(11) 0.0239(12) -0.0070(9) -0.0058(10) -0.0049(9)
    C17 0.0397(17) 0.0384(15) 0.0250(13) -0.0279(13) -0.0076(12) -0.0037(11)
    N21 0.0173(10) 0.0148(10) 0.0178(10) -0.0072(8) -0.0061(8) -0.0029(7)
    C21 0.0142(11) 0.0167(11) 0.0163(11) -0.0029(9) -0.0023(9) -0.0067(8)
    O33 0.0160(9) 0.0248(9) 0.0243(9) -0.0022(7) -0.0067(7) -0.0124(7)
    C22 0.0178(12) 0.0150(11) 0.0179(11) -0.0064(9) -0.0029(9) -0.0047(8)
    O23 0.0293(10) 0.0268(9) 0.0178(8) -0.0128(8) -0.0097(7) -0.0036(7)
    C23 0.0187(13) 0.0201(12) 0.0184(12) -0.0051(10) -0.0046(10) -0.0083(9)
    C24 0.0325(15) 0.0320(14) 0.0154(12) -0.0174(12) -0.0047(10) -0.0015(10)
    C25 0.0338(16) 0.0341(15) 0.0227(13) -0.0236(12) -0.0036(11) -0.0017(11)
    C26 0.0224(13) 0.0291(13) 0.0226(12) -0.0140(11) -0.0073(10) -0.0054(10)
    C27 0.0318(15) 0.0255(13) 0.0250(13) -0.0136(11) -0.0137(11) -0.0038(10)
    N31 0.0132(10) 0.0129(9) 0.0184(10) -0.0037(8) -0.0042(8) -0.0048(7)
    C31 0.0160(11) 0.0138(11) 0.0138(10) -0.0069(9) -0.0052(9) 0.0002(8)
    C32 0.0178(12) 0.0150(11) 0.0143(11) -0.0057(9) -0.0047(9) -0.0043(8)
    C33 0.0152(12) 0.0156(11) 0.0170(11) -0.0047(9) -0.0037(9) -0.0034(8)
    C34 0.0181(12) 0.0254(12) 0.0192(12) -0.0070(10) -0.0080(9) -0.0053(9)
    C35 0.0253(13) 0.0244(12) 0.0179(12) -0.0086(10) -0.0073(10) -0.0094(9)
    C36 0.0187(12) 0.0180(11) 0.0181(11) -0.0027(9) -0.0047(9) -0.0069(9)
    C37 0.0167(12) 0.0255(13) 0.0268(13) -0.0012(10) -0.0053(10) -0.0155(10)
    N41 0.0183(11) 0.0167(10) 0.0197(10) -0.0073(8) -0.0075(8) -0.0029(8)
    C41 0.0142(11) 0.0150(11) 0.0172(11) -0.0058(9) -0.0063(9) 0.0003(8)
    C42 0.0165(12) 0.0162(11) 0.0163(11) -0.0040(9) -0.0045(9) -0.0045(8)
    O43 0.0202(9) 0.0271(9) 0.0312(9) -0.0043(7) -0.0129(7) -0.0136(7)
    C43 0.0224(13) 0.0173(11) 0.0165(11) -0.0080(10) -0.0092(9) -0.0023(8)
    C44 0.0177(13) 0.0260(13) 0.0269(13) -0.0004(10) -0.0112(10) -0.0098(10)
    C45 0.0256(14) 0.0267(13) 0.0359(15) 0.0053(11) -0.0149(12) -0.0190(11)
    C46 0.0247(13) 0.0210(12) 0.0268(13) -0.0021(10) -0.0153(11) -0.0095(10)
    C47 0.0238(14) 0.0313(14) 0.0282(13) -0.0106(11) -0.0132(11) -0.0074(10)
_geom_special_details
;
 All esds (except the esd in the dihedral angle between two l.s. planes)
 are estimated using the full covariance matrix.  The cell esds are taken
 into account individually in the estimation of esds in distances, angles
 and torsion angles; correlations between esds in cell parameters are only
 used when they are defined by crystal symmetry.  An approximate (isotropic)
 treatment of cell esds is used for estimating esds involving l.s. planes.
;
loop_
    _geom_bond_atom_site_label_1
    _geom_bond_atom_site_label_2
    _geom_bond_site_symmetry_2
    _geom_bond_distance
    _geom_bond_publ_flag
    Ni1 N11 . 2.1388(19) y
    Ni1 N21 . 2.1544(19) y
    Ni1 N31 . 2.1621(18) y
    Ni1 N41 . 2.2056(18) y
    Ni1 Cl1 . 2.3658(6) y
    Ni1 Cl2 . 2.4051(6) y
    N11 C11 . 1.428(3) ?
    N11 H11A . 0.85(2) ?
    N11 H11B . 0.83(2) ?
    C11 C16 . 1.385(3) ?
    C11 C12 . 1.392(3) ?
    C12 C13 . 1.384(3) ?
    C12 H12 . 0.9500 ?
    O13 C13 . 1.367(3) ?
    O13 C17 . 1.428(3) ?
    C13 C14 . 1.387(3) ?
    C14 C15 . 1.382(3) ?
    C14 H14 . 0.9500 ?
    C15 C16 . 1.390(3) ?
    C15 H15 . 0.9500 ?
    C16 H16 . 0.9500 ?
    C17 H17A . 0.9800 ?
    C17 H17B . 0.9800 ?
    C17 H17C . 0.9800 ?
    N21 C21 . 1.430(3) ?
    N21 H21A . 0.86(2) ?
    N21 H21B . 0.85(2) ?
    C21 C26 . 1.379(3) ?
    C21 C22 . 1.393(3) ?
    O33 C33 . 1.368(3) ?
    O33 C37 . 1.431(3) ?
    C22 C23 . 1.391(3) ?
    C22 H22 . 0.9500 ?
    O23 C23 . 1.366(3) ?
    O23 C27 . 1.430(3) ?
    C23 C24 . 1.391(3) ?
    C24 C25 . 1.371(3) ?
    C24 H24 . 0.9500 ?
    C25 C26 . 1.397(3) ?
    C25 H25 . 0.9500 ?
    C26 H26 . 0.9500 ?
    C27 H27A . 0.9800 ?
    C27 H27B . 0.9800 ?
    C27 H27C . 0.9800 ?
    N31 C31 . 1.440(3) ?
    N31 H31A . 0.91(2) ?
    N31 H31B . 0.85(2) ?
    C31 C36 . 1.381(3) ?
    C31 C32 . 1.391(3) ?
    C32 C33 . 1.388(3) ?
    C32 H32 . 0.9500 ?
    C33 C34 . 1.388(3) ?
    C34 C35 . 1.379(3) ?
    C34 H34 . 0.9500 ?
    C35 C36 . 1.388(3) ?
    C35 H35 . 0.9500 ?
    C36 H36 . 0.9500 ?
    C37 H37A . 0.9800 ?
    C37 H37B . 0.9800 ?
    C37 H37C . 0.9800 ?
    N41 C41 . 1.436(3) ?
    N41 H41A . 0.81(2) ?
    N41 H41B . 0.83(2) ?
    C41 C42 . 1.381(3) ?
    C41 C46 . 1.390(3) ?
    C42 C43 . 1.387(3) ?
    C42 H42 . 0.9500 ?
    O43 C43 . 1.370(3) ?
    O43 C47 . 1.428(3) ?
    C43 C44 . 1.385(3) ?
    C44 C45 . 1.383(3) ?
    C44 H44 . 0.9500 ?
    C45 C46 . 1.380(3) ?
    C45 H45 . 0.9500 ?
    C46 H46 . 0.9500 ?
    C47 H47A . 0.9800 ?
    C47 H47B . 0.9800 ?
    C47 H47C . 0.9800 ?
loop_
    _geom_angle_atom_site_label_1
    _geom_angle_atom_site_label_2
    _geom_angle_atom_site_label_3
    _geom_angle_site_symmetry_1
    _geom_angle_site_symmetry_3
    _geom_angle
    _geom_angle_publ_flag
    N11 Ni1 N21 . . 178.52(8) y
    N11 Ni1 N31 . . 94.62(7) y
    N21 Ni1 N31 . . 86.39(7) y
    N11 Ni1 N41 . . 84.25(7) y
    N21 Ni1 N41 . . 94.75(7) y
    N31 Ni1 N41 . . 178.66(8) y
    N11 Ni1 Cl1 . . 90.80(6) y
    N21 Ni1 Cl1 . . 88.04(6) y
    N31 Ni1 Cl1 . . 94.66(5) y
    N41 Ni1 Cl1 . . 86.07(5) y
    N11 Ni1 Cl2 . . 89.10(6) y
    N21 Ni1 Cl2 . . 92.06(6) y
    N31 Ni1 Cl2 . . 85.45(5) y
    N41 Ni1 Cl2 . . 93.82(5) y
    Cl1 Ni1 Cl2 . . 179.86(2) y
    C11 N11 Ni1 . . 120.77(14) y
    C11 N11 H11A . . 109.6(16) ?
    Ni1 N11 H11A . . 100.8(16) ?
    C11 N11 H11B . . 107.7(16) ?
    Ni1 N11 H11B . . 106.1(17) ?
    H11A N11 H11B . . 112(2) ?
    C16 C11 C12 . . 120.4(2) ?
    C16 C11 N11 . . 121.1(2) ?
    C12 C11 N11 . . 118.4(2) ?
    C13 C12 C11 . . 119.5(2) ?
    C13 C12 H12 . . 120.3 ?
    C11 C12 H12 . . 120.3 ?
    C13 O13 C17 . . 116.54(18) ?
    O13 C13 C12 . . 122.6(2) ?
    O13 C13 C14 . . 116.7(2) ?
    C12 C13 C14 . . 120.7(2) ?
    C15 C14 C13 . . 119.2(2) ?
    C15 C14 H14 . . 120.4 ?
    C13 C14 H14 . . 120.4 ?
    C14 C15 C16 . . 121.0(2) ?
    C14 C15 H15 . . 119.5 ?
    C16 C15 H15 . . 119.5 ?
    C11 C16 C15 . . 119.2(2) ?
    C11 C16 H16 . . 120.4 ?
    C15 C16 H16 . . 120.4 ?
    O13 C17 H17A . . 109.5 ?
    O13 C17 H17B . . 109.5 ?
    H17A C17 H17B . . 109.5 ?
    O13 C17 H17C . . 109.5 ?
    H17A C17 H17C . . 109.5 ?
    H17B C17 H17C . . 109.5 ?
    C21 N21 Ni1 . . 116.21(14) y
    C21 N21 H21A . . 109.8(15) ?
    Ni1 N21 H21A . . 105.2(16) ?
    C21 N21 H21B . . 107.8(16) ?
    Ni1 N21 H21B . . 104.7(16) ?
    H21A N21 H21B . . 113(2) ?
    C26 C21 C22 . . 120.7(2) ?
    C26 C21 N21 . . 120.4(2) ?
    C22 C21 N21 . . 118.6(2) ?
    C33 O33 C37 . . 116.88(17) ?
    C23 C22 C21 . . 119.3(2) ?
    C23 C22 H22 . . 120.4 ?
    C21 C22 H22 . . 120.4 ?
    C23 O23 C27 . . 117.27(17) ?
    O23 C23 C24 . . 115.8(2) ?
    O23 C23 C22 . . 123.7(2) ?
    C24 C23 C22 . . 120.5(2) ?
    C25 C24 C23 . . 119.1(2) ?
    C25 C24 H24 . . 120.5 ?
    C23 C24 H24 . . 120.5 ?
    C24 C25 C26 . . 121.6(2) ?
    C24 C25 H25 . . 119.2 ?
    C26 C25 H25 . . 119.2 ?
    C21 C26 C25 . . 118.8(2) ?
    C21 C26 H26 . . 120.6 ?
    C25 C26 H26 . . 120.6 ?
    O23 C27 H27A . . 109.5 ?
    O23 C27 H27B . . 109.5 ?
    H27A C27 H27B . . 109.5 ?
    O23 C27 H27C . . 109.5 ?
    H27A C27 H27C . . 109.5 ?
    H27B C27 H27C . . 109.5 ?
    C31 N31 Ni1 . . 125.09(14) y
    C31 N31 H31A . . 110.5(15) ?
    Ni1 N31 H31A . . 100.9(14) ?
    C31 N31 H31B . . 109.2(16) ?
    Ni1 N31 H31B . . 101.4(16) ?
    H31A N31 H31B . . 109(2) ?
    C36 C31 C32 . . 120.8(2) ?
    C36 C31 N31 . . 120.7(2) ?
    C32 C31 N31 . . 118.46(19) ?
    C33 C32 C31 . . 119.3(2) ?
    C33 C32 H32 . . 120.3 ?
    C31 C32 H32 . . 120.3 ?
    O33 C33 C32 . . 123.3(2) ?
    O33 C33 C34 . . 116.24(19) ?
    C32 C33 C34 . . 120.4(2) ?
    C35 C34 C33 . . 119.3(2) ?
    C35 C34 H34 . . 120.4 ?
    C33 C34 H34 . . 120.4 ?
    C34 C35 C36 . . 121.2(2) ?
    C34 C35 H35 . . 119.4 ?
    C36 C35 H35 . . 119.4 ?
    C31 C36 C35 . . 119.0(2) ?
    C31 C36 H36 . . 120.5 ?
    C35 C36 H36 . . 120.5 ?
    O33 C37 H37A . . 109.5 ?
    O33 C37 H37B . . 109.5 ?
    H37A C37 H37B . . 109.5 ?
    O33 C37 H37C . . 109.5 ?
    H37A C37 H37C . . 109.5 ?
    H37B C37 H37C . . 109.5 ?
    C41 N41 Ni1 . . 123.17(14) y
    C41 N41 H41A . . 109.1(18) ?
    Ni1 N41 H41A . . 101.2(17) ?
    C41 N41 H41B . . 109.4(17) ?
    Ni1 N41 H41B . . 104.0(17) ?
    H41A N41 H41B . . 109(2) ?
    C42 C41 C46 . . 120.3(2) ?
    C42 C41 N41 . . 120.1(2) ?
    C46 C41 N41 . . 119.6(2) ?
    C41 C42 C43 . . 119.9(2) ?
    C41 C42 H42 . . 120.1 ?
    C43 C42 H42 . . 120.1 ?
    C43 O43 C47 . . 116.84(18) ?
    O43 C43 C44 . . 123.7(2) ?
    O43 C43 C42 . . 115.7(2) ?
    C44 C43 C42 . . 120.6(2) ?
    C45 C44 C43 . . 118.7(2) ?
    C45 C44 H44 . . 120.7 ?
    C43 C44 H44 . . 120.7 ?
    C46 C45 C44 . . 121.7(2) ?
    C46 C45 H45 . . 119.2 ?
    C44 C45 H45 . . 119.2 ?
    C45 C46 C41 . . 119.0(2) ?
    C45 C46 H46 . . 120.5 ?
    C41 C46 H46 . . 120.5 ?
    O43 C47 H47A . . 109.5 ?
    O43 C47 H47B . . 109.5 ?
    H47A C47 H47B . . 109.5 ?
    O43 C47 H47C . . 109.5 ?
    H47A C47 H47C . . 109.5 ?
    H47B C47 H47C . . 109.5 ?
loop_
    _geom_torsion_atom_site_label_1
    _geom_torsion_atom_site_label_2
    _geom_torsion_atom_site_label_3
    _geom_torsion_atom_site_label_4
    _geom_torsion_site_symmetry_1
    _geom_torsion_site_symmetry_2
    _geom_torsion_site_symmetry_3
    _geom_torsion_site_symmetry_4
    _geom_torsion
    _geom_torsion_publ_flag
    Ni1 N11 C11 C16 . . . . 102.6(2) ?
    Ni1 N11 C11 C12 . . . . -75.6(2) ?
    C16 C11 C12 C13 . . . . 0.3(3) ?
    N11 C11 C12 C13 . . . . 178.5(2) ?
    C17 O13 C13 C12 . . . . -10.9(3) ?
    C17 O13 C13 C14 . . . . 169.4(2) ?
    C11 C12 C13 O13 . . . . 178.8(2) ?
    C11 C12 C13 C14 . . . . -1.5(3) ?
    O13 C13 C14 C15 . . . . -178.7(2) ?
    C12 C13 C14 C15 . . . . 1.5(4) ?
    C13 C14 C15 C16 . . . . -0.4(4) ?
    C12 C11 C16 C15 . . . . 0.8(3) ?
    N11 C11 C16 C15 . . . . -177.4(2) ?
    C14 C15 C16 C11 . . . . -0.8(4) ?
    Ni1 N21 C21 C26 . . . . 90.7(2) ?
    Ni1 N21 C21 C22 . . . . -84.6(2) ?
    C26 C21 C22 C23 . . . . -0.3(3) ?
    N21 C21 C22 C23 . . . . 174.9(2) ?
    C27 O23 C23 C24 . . . . 173.2(2) ?
    C27 O23 C23 C22 . . . . -7.8(3) ?
    C21 C22 C23 O23 . . . . -179.01(19) ?
    C21 C22 C23 C24 . . . . 0.0(3) ?
    O23 C23 C24 C25 . . . . 179.2(2) ?
    C22 C23 C24 C25 . . . . 0.2(4) ?
    C23 C24 C25 C26 . . . . 0.0(4) ?
    C22 C21 C26 C25 . . . . 0.5(3) ?
    N21 C21 C26 C25 . . . . -174.7(2) ?
    C24 C25 C26 C21 . . . . -0.3(4) ?
    Ni1 N31 C31 C36 . . . . 88.5(2) ?
    Ni1 N31 C31 C32 . . . . -91.6(2) ?
    C36 C31 C32 C33 . . . . -0.2(3) ?
    N31 C31 C32 C33 . . . . 179.85(19) ?
    C37 O33 C33 C32 . . . . -1.4(3) ?
    C37 O33 C33 C34 . . . . 178.35(19) ?
    C31 C32 C33 O33 . . . . -179.19(19) ?
    C31 C32 C33 C34 . . . . 1.1(3) ?
    O33 C33 C34 C35 . . . . 179.2(2) ?
    C32 C33 C34 C35 . . . . -1.0(3) ?
    C33 C34 C35 C36 . . . . 0.2(3) ?
    C32 C31 C36 C35 . . . . -0.6(3) ?
    N31 C31 C36 C35 . . . . 179.3(2) ?
    C34 C35 C36 C31 . . . . 0.7(3) ?
    Ni1 N41 C41 C42 . . . . -84.4(2) ?
    Ni1 N41 C41 C46 . . . . 92.3(2) ?
    C46 C41 C42 C43 . . . . -0.9(3) ?
    N41 C41 C42 C43 . . . . 175.75(19) ?
    C47 O43 C43 C44 . . . . -0.5(3) ?
    C47 O43 C43 C42 . . . . 179.32(19) ?
    C41 C42 C43 O43 . . . . 179.42(19) ?
    C41 C42 C43 C44 . . . . -0.7(3) ?
    O43 C43 C44 C45 . . . . -178.6(2) ?
    C42 C43 C44 C45 . . . . 1.5(3) ?
    C43 C44 C45 C46 . . . . -0.7(4) ?
    C44 C45 C46 C41 . . . . -0.9(4) ?
    C42 C41 C46 C45 . . . . 1.7(3) ?
    N41 C41 C46 C45 . . . . -175.0(2) ?
loop_
    _geom_hbond_atom_site_label_D
    _geom_hbond_atom_site_label_H
    _geom_hbond_atom_site_label_A
    _geom_hbond_site_symmetry_A
    _geom_hbond_distance_DH
    _geom_hbond_distance_HA
    _geom_hbond_distance_DA
    _geom_hbond_angle_DHA
    _geom_hbond_publ_flag
    N11 H11B Cl1 2_666 0.83(2) 2.44(3) 3.264(2) 168(2) yes
    N21 H21A Cl2 2_656 0.86(2) 2.62(2) 3.468(2) 166(2) yes
    N31 H31B Cl2 2_656 0.85(2) 2.69(2) 3.509(2) 160(2) yes
_shelx_space_group_comment
;
The symmetry employed for this shelxl refinement is uniquely defined
by the following loop, which should always be used as a source of
symmetry information in preference to the above space-group names.
They are only intended as comments.
;
_shelx_estimated_absorpt_T_min     0.922
_shelx_estimated_absorpt_T_max     0.961
_shelx_hkl_file
;
  -1   0   0  159.02    8.26
   1   0   0  187.07    8.25
   1   0   0  187.36    8.27
   1   0   0  175.95    8.19
  -2   0   0    9.48    1.19
  -2   0   0    9.95    0.95
  -2   0   0   10.84    0.99
  -2   0   0   11.36    1.06
  -2   0   0   11.91    1.13
  -2   0   0   11.11    0.96
   2   0   0   11.87    1.05
   2   0   0   12.27    1.24
   2   0   0    8.54    0.91
   2   0   0   12.73    1.14
   2   0   0   10.76    1.06
   2   0   0   13.16    1.08
  -3   0   0   50.55    2.81
  -3   0   0   43.55    2.64
  -3   0   0   47.87    2.95
  -3   0   0   48.45    2.80
  -3   0   0   47.75    2.71
  -3   0   0   43.11    2.75
   3   0   0   48.79    2.83
   3   0   0   47.00    2.70
   3   0   0   49.40    3.02
   3   0   0   47.72    2.80
   3   0   0   47.85    2.82
   3   0   0   46.05    2.67
  -4   0   0   16.68    1.84
  -4   0   0   13.11    1.43
  -4   0   0   12.26    1.35
  -4   0   0   14.23    1.56
  -4   0   0   17.20    1.66
   4   0   0   12.63    1.71
   4   0   0   13.07    1.43
   4   0   0   14.43    1.62
   4   0   0   13.42    1.58
   4   0   0   14.16    1.46
   4   0   0   15.42    1.56
  -5   0   0   36.25    2.61
  -5   0   0   36.27    2.56
  -5   0   0   36.53    2.53
  -5   0   0   35.12    2.60
  -5   0   0   38.34    2.90
  -5   0   0   34.88    2.45
   5   0   0   38.64    2.73
   5   0   0   33.81    2.62
   5   0   0   35.21    2.86
   5   0   0   38.54    2.48
   5   0   0   36.86    2.50
   5   0   0   33.99    2.59
  -6   0   0  154.68    8.53
  -6   0   0  167.79    8.66
  -6   0   0  166.10    9.10
  -6   0   0  159.75    8.38
  -6   0   0  172.74    8.56
  -6   0   0  175.03    8.71
   6   0   0  163.71    8.72
   6   0   0  162.78    8.73
   6   0   0  158.09    8.37
   6   0   0  169.67    8.74
   6   0   0  164.57    8.96
   6   0   0  178.32    8.60
  -7   0   0   97.92    5.89
  -7   0   0   92.52    5.80
  -7   0   0   97.26    5.92
  -7   0   0  109.12    5.77
   7   0   0  103.45    6.35
   7   0   0  104.01    5.89
   7   0   0  107.43    5.74
   7   0   0  100.23    6.03
   7   0   0  109.48    6.13
  -8   0   0   39.40    3.20
  -8   0   0   40.04    3.03
  -8   0   0   36.54    3.23
  -8   0   0   33.49    3.05
  -8   0   0   48.94    3.42
   8   0   0   32.10    3.41
   8   0   0   39.11    3.29
   8   0   0   35.49    2.95
  -9   0   0    5.66    1.77
  -9   0   0    7.40    1.75
  -9   0   0    7.90    1.83
   9   0   0    7.06    1.69
   9   0   0    7.24    1.89
   9   0   0    6.47    1.81
 -10   0   0    6.40    1.79
 -10   0   0   12.50    2.20
  10   0   0    9.28    2.59
  10   0   0    6.60    1.95
 -11   0   0    2.17    1.67
  11   0   0    1.28    1.78
  11   0   0   -0.28    1.50
 -12   0   0    0.37    1.52
  12   0   0    0.85    1.80
  12   0   0    1.36    1.89
 -13   0   0    0.90    1.96
 -13   0   0    3.01    1.88
  13   0   0    2.46    2.25
  13   0   0    5.75    3.00
  13  -1   0    2.69    2.28
  13  -1   0    1.99    2.32
 -13   1   0    5.13    2.29
 -13   1   0    7.66    2.39
  12  -1   0    0.89    1.84
  12  -1   0   -0.18    1.71
 -12   1   0    0.53    1.65
 -12   1   0   -1.14    1.55
  11  -1   0    0.49    1.60
  11  -1   0    0.66    1.59
 -11   1   0    2.51    1.70
 -11   1   0    1.02    1.44
  10  -1   0    3.05    1.62
  10  -1   0    0.36    1.41
 -10   1   0    1.69    1.38
 -10   1   0    1.50    1.42
   9  -1   0    0.86    1.12
   9  -1   0   -0.94    1.02
   9  -1   0    2.67    1.50
   9  -1   0    3.34    1.58
  -9   1   0    0.31    1.19
  -9   1   0    1.55    1.16
  -9   1   0    0.37    1.13
   8  -1   0   15.14    2.29
   8  -1   0   13.87    2.03
   8  -1   0   13.38    2.27
   8  -1   0   15.09    1.94
  -8   1   0   13.86    2.10
  -8   1   0   12.34    1.91
  -8   1   0   17.13    2.59
  -8   1   0   18.38    2.24
   7  -1   0    6.42    1.20
   7  -1   0    5.68    1.51
   7  -1   0    5.04    1.46
   7  -1   0    3.40    1.26
   7  -1   0    4.85    1.27
   7  -1   0    1.99    1.36
  -7   1   0    6.39    1.36
  -7   1   0    1.92    1.00
  -7   1   0    3.20    1.21
  -7   1   0    5.82    1.31
   6  -1   0    7.44    1.16
   6  -1   0    7.18    1.53
   6  -1   0    7.67    1.70
   6  -1   0    6.28    1.49
   6  -1   0    7.42    1.41
   6  -1   0    7.27    1.33
  -6   1   0    8.18    1.47
  -6   1   0    7.23    1.20
  -6   1   0    8.05    1.66
  -6   1   0    5.28    1.10
  -6   1   0    4.38    1.20
  -6   1   0    7.11    1.38
   5  -1   0    0.84    0.85
   5  -1   0   -1.12    0.75
   5  -1   0    0.32    0.82
   5  -1   0    1.02    0.70
   5  -1   0    2.25    0.85
   5  -1   0    0.65    0.75
  -5   1   0    1.78    0.83
  -5   1   0    0.96    0.88
  -5   1   0   -0.34    0.62
  -5   1   0    1.15    1.02
  -5   1   0    0.45    0.71
  -5   1   0    0.91    0.84
   4  -1   0    0.47    0.74
   4  -1   0    2.68    0.99
   4  -1   0    1.72    0.69
   4  -1   0    1.13    0.97
   4  -1   0    0.38    0.76
   4  -1   0    1.99    0.93
  -4   1   0    1.62    0.77
  -4   1   0    2.59    0.72
  -4   1   0   -0.09    0.54
  -4   1   0   -0.39    0.91
  -4   1   0    1.97    0.86
  -4   1   0    0.49    0.74
   3  -1   0   31.69    1.85
   3  -1   0   28.24    2.07
   3  -1   0   27.09    2.10
   3  -1   0   30.83    2.12
   3  -1   0   34.25    2.10
   3  -1   0   29.00    1.95
  -3   1   0   30.26    1.95
  -3   1   0   32.76    2.06
  -3   1   0   29.45    1.96
  -3   1   0   27.56    1.84
  -3   1   0   28.63    2.08
  -3   1   0   29.34    2.30
   2  -1   0  184.03    9.09
   2  -1   0  198.42    8.92
   2  -1   0  193.99    9.08
   2  -1   0  198.62    9.10
   2  -1   0  193.02    9.18
   2  -1   0  185.71    9.22
  -2   1   0  191.16    9.06
  -2   1   0  190.91    9.26
  -2   1   0  192.34    9.06
  -2   1   0  197.11    8.94
  -2   1   0  191.32    9.07
   1  -1   0    0.25    0.20
   1  -1   0    0.46    0.43
   1  -1   0    0.31    0.36
   1  -1   0   -0.23    0.42
   1  -1   0   -0.38    0.35
   1  -1   0    0.31    0.39
  -1   1   0   -0.23    0.49
  -1   1   0    0.38    0.22
  -1   1   0    0.37    0.38
  -1   1   0    0.14    0.46
  -1   1   0   -0.16    0.37
   0   1   0    0.02    0.25
  -1  -1   0    1.19    0.42
  -1  -1   0    2.07    0.39
  -1  -1   0    1.54    0.33
  -1  -1   0    1.89    0.41
  -1  -1   0    1.59    0.37
  -1  -1   0    1.63    0.40
   1   1   0    1.72    0.38
   1   1   0    1.50    0.39
   1   1   0    2.20    0.44
   1   1   0    1.61    0.43
   1   1   0    2.12    0.42
   1   1   0    1.80    0.40
  -2  -1   0   17.22    1.23
  -2  -1   0   15.72    1.30
  -2  -1   0   13.51    1.30
  -2  -1   0   14.15    1.34
  -2  -1   0   16.51    1.31
   2   1   0   18.17    1.30
   2   1   0   15.92    1.22
   2   1   0   19.09    1.40
   2   1   0   16.34    1.31
   2   1   0   18.18    1.33
  -3  -1   0   -0.62    0.67
  -3  -1   0    0.38    0.71
  -3  -1   0    0.70    0.57
  -3  -1   0    0.21    0.70
  -3  -1   0   -0.08    0.63
  -3  -1   0   -0.24    0.80
   3   1   0    0.16    0.68
   3   1   0   -0.33    0.76
   3   1   0    0.61    0.75
   3   1   0    0.33    0.67
   3   1   0    0.76    0.70
  -4  -1   0    4.25    1.15
  -4  -1   0    4.45    1.04
  -4  -1   0    4.80    0.95
  -4  -1   0    5.30    1.00
  -4  -1   0    7.42    1.19
  -4  -1   0    5.79    1.15
   4   1   0    3.65    1.15
   4   1   0    4.54    1.05
   4   1   0    3.27    0.96
   4   1   0    3.03    1.03
   4   1   0    3.33    0.91
  -5  -1   0   20.73    1.86
  -5  -1   0   23.39    2.22
  -5  -1   0   19.49    2.01
  -5  -1   0   22.05    1.95
  -5  -1   0   18.97    2.28
   5   1   0   21.49    2.30
   5   1   0   18.64    1.92
   5   1   0   18.04    1.95
   5   1   0   22.48    2.20
   5   1   0   23.47    2.21
  -6  -1   0   -0.57    0.75
  -6  -1   0    0.30    0.80
  -6  -1   0    0.63    1.12
  -6  -1   0    0.19    0.70
  -6  -1   0    0.19    0.82
   6   1   0    2.19    1.03
   6   1   0   -0.09    0.85
   6   1   0   -0.01    0.72
   6   1   0    0.01    0.80
   6   1   0   -0.90    0.59
  -7  -1   0    2.86    1.47
  -7  -1   0    3.05    1.16
  -7  -1   0    4.42    1.25
  -7  -1   0    3.69    1.13
  -7  -1   0    3.67    1.28
  -7  -1   0    2.18    1.12
   7   1   0    3.41    1.19
   7   1   0    3.85    1.10
   7   1   0    4.18    1.26
   7   1   0    2.93    1.21
   7   1   0    2.32    1.21
  -8  -1   0    0.41    1.00
  -8  -1   0   -0.36    0.95
  -8  -1   0   -2.06    0.98
  -8  -1   0    1.86    1.14
  -8  -1   0    0.27    0.93
   8   1   0   -0.35    1.01
   8   1   0   -0.38    0.96
   8   1   0   -0.03    0.90
  -9  -1   0   19.82    2.62
  -9  -1   0   14.76    2.37
  -9  -1   0   16.87    2.30
   9   1   0   21.43    2.76
   9   1   0   22.14    2.81
   9   1   0   17.42    2.66
 -10  -1   0   -0.02    1.27
 -10  -1   0    2.82    1.57
  10   1   0    0.73    1.35
 -11  -1   0   -0.88    1.47
 -11  -1   0    0.70    1.67
  11   1   0    1.89    1.64
  11   1   0   -1.57    1.12
 -12  -1   0    0.68    1.85
 -12  -1   0    0.29    1.66
  12   1   0    0.57    1.71
  12   1   0    1.25    1.77
 -13  -1   0   -1.64    1.79
 -13  -1   0    1.34    2.07
  13   1   0   -2.43    1.67
  13   1   0   -0.39    1.77
  12  -2   0    2.62    2.10
  12  -2   0   -1.91    1.59
 -12   2   0    2.30    1.82
 -12   2   0    2.43    1.64
  11  -2   0    1.01    1.92
  11  -2   0    0.79    1.73
 -11   2   0    1.93    1.44
 -11   2   0    4.47    1.81
  10  -2   0   46.82    4.03
  10  -2   0   46.32    3.51
  10  -2   0   44.62    4.71
  10  -2   0   48.69    4.30
 -10   2   0   44.23    3.86
 -10   2   0   45.73    3.71
   9  -2   0   49.63    3.52
   9  -2   0   55.77    4.14
   9  -2   0   46.49    4.65
   9  -2   0   57.39    4.46
  -9   2   0   47.27    3.89
  -9   2   0   48.79    3.70
   8  -2   0   91.19    6.02
   8  -2   0   86.87    5.30
   8  -2   0  103.58    6.26
   8  -2   0  102.60    5.98
  -8   2   0   97.41    5.77
   7  -2   0    4.54    1.47
   7  -2   0    6.49    1.41
   7  -2   0    6.79    1.58
   7  -2   0    5.92    1.72
   7  -2   0    6.21    1.60
   7  -2   0    6.60    1.18
  -7   2   0    4.23    1.15
  -7   2   0    5.48    1.30
  -7   2   0    3.93    1.29
  -7   2   0    5.95    1.27
   6  -2   0    0.47    1.12
   6  -2   0    2.13    1.10
   6  -2   0    1.83    1.03
   6  -2   0    1.96    1.15
   6  -2   0    1.13    0.74
   6  -2   0    1.37    1.02
  -6   2   0    0.05    0.84
  -6   2   0    1.49    0.78
  -6   2   0    0.72    0.83
  -6   2   0    0.31    0.74
   5  -2   0    0.36    0.76
   5  -2   0   -0.77    0.75
   5  -2   0    0.91    0.59
   5  -2   0    1.19    0.96
   5  -2   0    1.05    0.80
   5  -2   0   -0.06    0.80
  -5   2   0    1.02    0.67
  -5   2   0   -0.61    0.50
  -5   2   0   -0.73    0.73
  -5   2   0    0.00    1.12
  -5   2   0   -1.30    0.61
   4  -2   0   91.79    5.05
   4  -2   0   90.82    4.59
   4  -2   0   93.07    5.15
   4  -2   0   92.67    4.95
   4  -2   0   88.64    4.97
   4  -2   0   85.57    5.17
   4  -2   0   92.12    5.13
  -4   2   0   96.12    5.10
  -4   2   0   88.05    4.88
  -4   2   0   87.41    4.85
  -4   2   0   93.31    5.35
  -4   2   0   96.85    4.68
   3  -2   0   18.96    1.82
   3  -2   0   20.05    1.64
   3  -2   0   15.09    1.71
   3  -2   0   18.02    1.17
   3  -2   0   19.34    1.74
   3  -2   0   15.52    1.62
   3  -2   0   19.77    1.84
  -3   2   0   14.85    1.49
  -3   2   0   15.29    1.21
  -3   2   0   13.89    1.73
  -3   2   0   18.21    1.53
  -3   2   0   16.62    1.42
   2  -2   0   89.33    4.46
   2  -2   0   86.39    4.49
   2  -2   0   86.18    4.51
   2  -2   0   81.72    4.55
   2  -2   0   89.05    4.11
   2  -2   0   91.05    4.67
  -2   2   0   92.97    4.69
  -2   2   0   85.94    4.37
  -2   2   0   86.20    4.48
  -2   2   0   85.10    4.40
  -2   2   0   89.45    4.18
   1  -2   0  163.41    7.89
   1  -2   0  165.54    7.70
   1  -2   0  165.29    7.73
   1  -2   0  173.15    7.76
   1  -2   0  163.04    7.81
  -1   2   0  153.72    7.78
  -1   2   0  165.12    7.67
  -1   2   0  158.56    7.65
  -1   2   0  162.78    7.76
  -1   2   0  168.13    7.89
   0  -2   0  162.96    7.59
   0  -2   0  157.20    7.47
   0  -2   0  161.84    7.31
   0  -2   0  160.03    7.60
   0  -2   0  166.70    7.47
   0   2   0  160.29    7.61
   0   2   0  160.10    7.44
   0   2   0  156.78    7.35
   0   2   0  159.74    7.58
   0   2   0  158.25    7.42
  -1  -2   0  401.28   18.95
  -1  -2   0  409.25   19.03
  -1  -2   0  409.89   19.02
  -1  -2   0  412.25   18.94
  -1  -2   0  417.71   18.93
  -1  -2   0  432.23   19.01
   1   2   0  404.78   18.93
   1   2   0  416.20   18.77
   1   2   0  415.39   19.04
   1   2   0  420.06   19.03
   1   2   0  413.65   18.92
   1   2   0  422.00   18.95
  -2  -2   0  155.71    7.35
  -2  -2   0  156.15    7.39
  -2  -2   0  149.72    7.34
  -2  -2   0  153.51    7.39
  -2  -2   0  144.48    7.43
  -2  -2   0  156.85    7.42
   2   2   0  152.56    7.31
   2   2   0  151.85    7.38
   2   2   0  154.81    7.37
   2   2   0  156.78    7.44
   2   2   0  156.01    7.39
   2   2   0  153.15    7.40
  -3  -2   0    1.17    0.84
  -3  -2   0    5.54    1.03
  -3  -2   0    5.48    1.01
  -3  -2   0    5.05    0.95
  -3  -2   0    5.84    1.03
   3   2   0    3.87    0.92
   3   2   0    4.21    0.97
   3   2   0    4.88    1.00
   3   2   0    4.33    0.89
   3   2   0    4.44    0.93
  -4  -2   0   61.77    3.75
  -4  -2   0   60.96    3.64
  -4  -2   0   64.41    3.77
  -4  -2   0   70.11    3.96
  -4  -2   0   65.80    3.77
   4   2   0   64.11    3.78
   4   2   0   64.33    4.09
   4   2   0   63.37    3.72
   4   2   0   62.43    3.69
   4   2   0   66.33    3.78
  -5  -2   0   11.88    1.64
  -5  -2   0   11.01    1.50
  -5  -2   0   10.98    1.44
  -5  -2   0   10.95    1.55
  -5  -2   0   10.45    1.43
  -5  -2   0   12.81    1.79
   5   2   0   10.49    1.48
   5   2   0    8.65    1.46
   5   2   0   13.32    1.67
   5   2   0    9.92    1.54
   5   2   0   10.18    1.48
  -6  -2   0  285.00   13.73
  -6  -2   0  277.04   13.53
  -6  -2   0  268.40   13.73
  -6  -2   0  284.72   13.78
  -6  -2   0  281.70   13.61
  -6  -2   0  279.98   14.70
   6   2   0  287.00   13.78
   6   2   0  270.25   13.61
   6   2   0  274.36   13.64
   6   2   0  277.96   13.92
   6   2   0  274.66   13.75
  -7  -2   0  205.60   10.72
  -7  -2   0  200.01   11.06
  -7  -2   0  192.80   10.51
  -7  -2   0  228.14   10.83
  -7  -2   0  195.44   10.61
  -7  -2   0  206.52   10.69
   7   2   0  201.93   10.51
   7   2   0  224.25   10.86
   7   2   0  196.33   10.67
   7   2   0  216.31   10.69
   7   2   0  206.71   10.95
  -8  -2   0    0.67    1.09
  -8  -2   0    2.33    1.23
  -8  -2   0    1.07    0.93
  -8  -2   0    2.19    1.32
  -8  -2   0   -0.47    0.98
   8   2   0    1.06    1.20
   8   2   0    0.51    1.05
   8   2   0    1.53    1.14
  -9  -2   0    5.41    1.39
  -9  -2   0    5.65    1.68
  -9  -2   0    8.04    1.92
   9   2   0    7.69    1.91
   9   2   0    9.22    1.90
 -10  -2   0   -1.44    1.13
 -10  -2   0   -0.43    1.14
  10   2   0   -1.00    1.20
  10   2   0    2.73    1.55
 -11  -2   0    3.90    1.86
 -11  -2   0    3.43    1.74
  11   2   0    2.60    1.77
  11   2   0    3.85    1.99
 -12  -2   0   13.69    2.71
 -12  -2   0   24.16    3.42
  12   2   0   24.50    3.64
  12   2   0   15.04    2.99
 -13  -2   0   27.72    3.88
 -13  -2   0   32.04    4.19
  13   2   0   30.66    4.31
  13   2   0   38.79    4.63
  12  -3   0   -1.88    2.29
 -12   3   0    2.65    1.86
 -12   3   0    1.79    1.56
  11  -3   0   -0.15    1.78
  11  -3   0   -0.76    1.73
  11  -3   0    1.26    1.98
 -11   3   0   -1.15    1.23
 -11   3   0   -0.85    1.44
  10  -3   0   -0.77    1.07
  10  -3   0   -0.96    1.45
  10  -3   0    0.35    1.49
  10  -3   0   -1.50    1.06
 -10   3   0    1.68    1.39
 -10   3   0   -1.39    1.04
   9  -3   0   -0.60    1.32
   9  -3   0    1.31    1.42
   9  -3   0    0.12    1.36
   9  -3   0    1.68    1.04
  -9   3   0    0.44    1.05
  -9   3   0    0.20    1.23
   8  -3   0    3.79    1.60
   8  -3   0    5.74    1.16
   8  -3   0    5.90    1.81
   8  -3   0    2.12    1.45
  -8   3   0    6.84    1.55
  -8   3   0    5.11    1.28
  -8   3   0    7.11    1.58
  -8   3   0    4.26    1.39
   7  -3   0   -1.05    0.99
   7  -3   0    1.38    1.14
   7  -3   0    2.64    1.23
   7  -3   0    2.24    0.80
   7  -3   0    1.28    1.20
  -7   3   0    1.79    0.87
  -7   3   0    1.35    1.11
  -7   3   0    1.10    1.02
  -7   3   0    0.29    0.93
   6  -3   0   28.88    2.46
   6  -3   0   27.75    3.01
   6  -3   0   25.60    2.94
   6  -3   0   26.42    1.91
   6  -3   0   28.10    2.82
   6  -3   0   27.66    2.94
   6  -3   0   27.65    2.82
  -6   3   0   28.77    2.28
  -6   3   0   25.14    2.50
  -6   3   0   29.35    2.09
  -6   3   0   22.67    2.39
   5  -3   0   46.06    2.61
   5  -3   0   45.59    3.42
   5  -3   0   43.20    3.17
   5  -3   0   39.54    3.26
   5  -3   0   46.87    3.43
   5  -3   0   49.24    3.25
  -5   3   0   51.10    2.78
  -5   3   0   43.60    2.92
  -5   3   0   47.95    3.05
  -5   3   0   48.04    3.10
   4  -3   0    0.13    0.66
   4  -3   0    1.09    0.78
   4  -3   0    0.03    0.80
   4  -3   0    0.47    0.41
   4  -3   0    0.65    0.90
   4  -3   0    0.79    0.81
  -4   3   0   -0.03    0.89
  -4   3   0   -0.34    0.62
  -4   3   0   -1.38    0.54
  -4   3   0    1.23    0.51
   3  -3   0    6.20    0.59
   3  -3   0    7.19    1.28
   3  -3   0    8.25    1.12
   3  -3   0    5.48    1.20
   3  -3   0    8.57    1.23
  -3   3   0    7.05    1.03
  -3   3   0    7.12    1.10
  -3   3   0    5.84    0.64
  -3   3   0    6.44    0.96
  -3   3   0    7.34    1.29
   2  -3   0   34.81    2.17
   2  -3   0   36.21    2.44
   2  -3   0   32.45    2.19
   2  -3   0   33.74    2.21
   2  -3   0   30.39    2.22
  -2   3   0   36.29    2.29
  -2   3   0   35.23    2.10
  -2   3   0   31.38    2.21
  -2   3   0   32.95    2.02
  -2   3   0   34.75    2.40
   1  -3   0   14.40    1.33
   1  -3   0   15.41    1.25
   1  -3   0   15.71    1.38
   1  -3   0   14.75    1.24
   1  -3   0   17.14    1.50
  -1   3   0   16.29    1.57
  -1   3   0   16.26    1.28
  -1   3   0   14.87    1.17
  -1   3   0   14.92    1.29
  -1   3   0   16.47    1.18
   0  -3   0   13.36    1.31
   0  -3   0   11.54    1.19
   0  -3   0   10.66    0.88
   0  -3   0   11.83    1.06
   0  -3   0   13.11    1.17
   0  -3   0   12.49    0.76
   0   3   0   12.37    1.34
   0   3   0   10.56    0.99
   0   3   0   11.10    1.23
   0   3   0   12.04    1.01
   0   3   0   12.40    0.87
  -1  -3   0    7.43    0.90
  -1  -3   0    7.31    0.85
  -1  -3   0    7.52    0.94
  -1  -3   0    7.84    1.15
  -1  -3   0    7.56    0.97
  -1  -3   0    7.66    1.06
   1   3   0    5.98    0.87
   1   3   0    7.67    0.86
   1   3   0    6.35    0.82
   1   3   0    6.91    1.03
   1   3   0    8.74    1.13
  -2  -3   0  103.32    5.20
  -2  -3   0   98.84    5.15
  -2  -3   0  105.20    5.15
  -2  -3   0   99.13    5.22
  -2  -3   0  115.44    5.24
   2   3   0  100.31    5.16
   2   3   0   98.55    5.25
   2   3   0  100.12    5.10
   2   3   0   97.06    5.13
   2   3   0  100.44    4.94
   2   3   0  101.91    5.22
  -3  -3   0  106.45    5.23
  -3  -3   0   95.59    5.11
  -3  -3   0   96.83    5.12
  -3  -3   0   99.91    5.14
  -3  -3   0   96.54    5.05
  -3  -3   0   91.55    5.03
   3   3   0   97.60    5.11
   3   3   0   92.81    5.06
   3   3   0   98.82    5.10
   3   3   0   97.90    5.04
   3   3   0  101.39    5.16
   3   3   0   97.82    5.23
  -4  -3   0   -0.01    0.85
  -4  -3   0    1.16    0.89
  -4  -3   0    0.52    0.79
  -4  -3   0    1.08    0.83
  -4  -3   0    1.02    0.82
   4   3   0    1.42    0.88
   4   3   0    1.37    0.77
   4   3   0    0.91    0.76
   4   3   0    0.60    0.76
   4   3   0    0.52    0.88
   4   3   0    0.66    0.63
  -5  -3   0   28.97    2.31
  -5  -3   0   25.59    2.08
  -5  -3   0   26.99    2.53
  -5  -3   0   25.92    2.23
  -5  -3   0   29.03    2.42
   5   3   0   24.06    2.18
   5   3   0   26.87    2.30
   5   3   0   27.58    2.31
   5   3   0   26.32    2.24
   5   3   0   26.30    2.16
  -6  -3   0    6.71    1.34
  -6  -3   0    6.18    1.36
  -6  -3   0    8.79    1.49
  -6  -3   0    7.06    1.36
  -6  -3   0    8.55    1.75
  -6  -3   0    6.09    1.41
   6   3   0    8.66    1.47
   6   3   0    6.19    1.39
   6   3   0    6.23    1.48
   6   3   0    9.59    1.59
   6   3   0    6.67    1.51
  -7  -3   0   -1.04    0.79
  -7  -3   0    0.53    0.78
  -7  -3   0   -0.49    0.76
  -7  -3   0    1.10    0.96
  -7  -3   0    1.57    1.03
   7   3   0   -0.38    0.90
   7   3   0    0.36    0.93
   7   3   0   -0.47    0.78
   7   3   0    0.37    0.96
   7   3   0   -0.03    0.98
  -8  -3   0    4.99    1.52
  -8  -3   0    6.45    1.54
  -8  -3   0    5.24    1.55
  -8  -3   0    5.20    1.58
   8   3   0    3.24    1.42
   8   3   0    7.27    1.69
   8   3   0    3.62    1.45
   8   3   0    5.59    1.59
  -9  -3   0    1.27    1.21
  -9  -3   0    4.41    1.64
  -9  -3   0    2.86    1.39
   9   3   0    2.11    1.45
   9   3   0    3.24    1.42
 -10  -3   0    0.00    1.31
 -10  -3   0    0.82    1.36
  10   3   0   -1.01    1.21
  10   3   0   -0.25    1.34
 -11  -3   0    7.56    2.04
  11   3   0    5.23    2.02
 -12  -3   0   -1.07    1.60
 -12  -3   0   -0.42    1.56
  12   3   0   -0.20    1.53
  12   3   0    0.05    1.71
 -13  -3   0   -0.22    1.69
 -13  -3   0    6.08    2.40
  13   3   0    7.46    2.42
  13   3   0    4.50    2.30
 -14  -3   0   -1.20    2.20
  14   3   0   -0.47    2.01
  14   3   0   -2.83    1.93
  11  -4   0   10.24    2.96
  11  -4   0   18.75    3.35
  11  -4   0   10.88    2.56
 -11   4   0   11.04    2.11
  10  -4   0   38.38    4.48
  10  -4   0   29.68    3.71
  10  -4   0   30.39    4.01
  10  -4   0   37.16    2.81
 -10   4   0   35.90    3.19
   9  -4   0   36.04    4.11
   9  -4   0   33.31    4.04
   9  -4   0   38.89    2.75
   9  -4   0   37.22    3.91
  -9   4   0   39.05    3.25
  -9   4   0   42.08    3.30
   8  -4   0   13.79    1.54
   8  -4   0   16.21    2.38
   8  -4   0   14.98    2.43
  -8   4   0   12.80    1.65
  -8   4   0   10.26    1.76
  -8   4   0   10.96    1.84
   7  -4   0   23.39    1.94
   7  -4   0   27.31    3.22
   7  -4   0   23.20    2.74
   7  -4   0   30.65    3.26
  -7   4   0   26.13    2.49
  -7   4   0   25.48    2.69
  -7   4   0   29.18    2.46
  -7   4   0   25.52    2.02
   6  -4   0   21.26    2.41
   6  -4   0   27.42    3.17
   6  -4   0   24.06    2.87
   6  -4   0   19.55    1.47
   6  -4   0   19.19    2.55
   6  -4   0   23.23    2.62
  -6   4   0   18.68    2.06
  -6   4   0   22.91    2.17
  -6   4   0   21.35    2.32
  -6   4   0   19.72    1.63
   5  -4   0    1.40    0.98
   5  -4   0    1.23    1.04
   5  -4   0    0.42    0.86
   5  -4   0    0.72    0.90
   5  -4   0   -0.35    1.08
   5  -4   0    0.48    0.41
   5  -4   0    0.47    0.97
  -5   4   0    0.34    0.79
  -5   4   0    0.25    0.79
  -5   4   0   -0.14    0.66
   4  -4   0  257.41   11.92
   4  -4   0  261.37   12.85
   4  -4   0  253.37   13.04
   4  -4   0  270.08   13.14
   4  -4   0  253.58   12.79
   4  -4   0  254.87   12.91
   4  -4   0  257.00   12.74
  -4   4   0  283.17   12.75
  -4   4   0  267.03   12.51
  -4   4   0  250.16   12.72
   3  -4   0  112.54    5.91
   3  -4   0  112.68    5.82
   3  -4   0  107.30    6.05
   3  -4   0  106.66    5.91
   3  -4   0  105.47    5.81
  -3   4   0  104.06    5.84
  -3   4   0  117.04    5.62
  -3   4   0  112.55    5.57
   2  -4   0   73.96    3.92
   2  -4   0   65.40    3.98
   2  -4   0   71.38    3.87
   2  -4   0   64.02    4.08
   2  -4   0   70.98    3.84
  -2   4   0   69.71    3.64
  -2   4   0   71.31    3.68
  -2   4   0   70.81    4.00
  -2   4   0   67.05    4.13
   1  -4   0    7.85    1.13
   1  -4   0    7.11    1.14
   1  -4   0    8.27    1.04
   1  -4   0    7.20    1.02
   1  -4   0    7.95    0.92
  -1   4   0    7.18    1.16
  -1   4   0   10.22    1.30
  -1   4   0   10.39    0.99
  -1   4   0    7.86    0.91
   0  -4   0   92.22    4.32
   0  -4   0   84.41    4.88
   0  -4   0   92.59    4.47
   0  -4   0   90.97    4.74
   0  -4   0   93.01    4.69
   0  -4   0   93.86    4.88
   0   4   0   90.21    4.57
   0   4   0   97.70    4.45
   0   4   0   97.15    5.00
   0   4   0   89.59    4.55
  -1  -4   0    9.96    1.03
  -1  -4   0    7.56    1.12
  -1  -4   0    9.28    1.25
  -1  -4   0    9.17    1.34
  -1  -4   0   12.00    1.47
  -1  -4   0   10.28    1.15
   1   4   0   10.17    1.10
   1   4   0   10.97    1.45
   1   4   0    9.14    1.01
   1   4   0    9.82    1.02
   1   4   0    9.14    1.30
  -2  -4   0    1.12    0.72
  -2  -4   0    1.45    0.94
  -2  -4   0    1.45    0.80
  -2  -4   0    1.87    0.73
  -2  -4   0    0.50    0.78
  -2  -4   0    0.83    0.66
   2   4   0    0.71    0.70
   2   4   0    2.28    0.90
   2   4   0    0.85    0.41
   2   4   0    0.61    0.79
   2   4   0    0.47    0.61
   2   4   0    1.35    0.78
  -3  -4   0  501.50   23.00
  -3  -4   0  483.11   23.03
  -3  -4   0  490.90   23.11
  -3  -4   0  476.79   22.98
   3   4   0  501.48   23.15
   3   4   0  495.75   22.75
   3   4   0  493.62   23.07
   3   4   0  511.03   23.02
   3   4   0  483.69   23.00
   3   4   0  505.90   22.95
  -4  -4   0   61.63    3.61
  -4  -4   0   59.31    3.58
  -4  -4   0   56.73    3.64
  -4  -4   0   57.50    3.49
   4   4   0   56.35    3.55
   4   4   0   56.63    3.56
   4   4   0   62.00    3.56
   4   4   0   60.79    3.75
   4   4   0   57.37    3.58
   4   4   0   56.71    3.41
  -5  -4   0   37.75    2.70
  -5  -4   0   41.56    2.86
  -5  -4   0   40.15    2.83
  -5  -4   0   40.46    2.83
   5   4   0   34.48    2.75
   5   4   0   35.22    2.72
   5   4   0   33.38    2.71
   5   4   0   44.44    3.07
   5   4   0   36.07    2.69
   5   4   0   37.25    2.71
  -6  -4   0    1.02    0.95
  -6  -4   0    1.20    0.99
  -6  -4   0    1.47    1.10
  -6  -4   0    1.51    0.85
   6   4   0    1.88    1.01
   6   4   0    0.48    0.71
   6   4   0    3.01    1.07
   6   4   0    0.04    0.94
   6   4   0    1.63    1.05
   6   4   0    2.11    1.04
  -7  -4   0    0.33    0.85
  -7  -4   0   -0.26    0.91
  -7  -4   0   -0.45    1.02
   7   4   0   -1.06    0.94
   7   4   0    1.27    1.05
   7   4   0   -1.17    0.78
   7   4   0   -0.16    0.93
   7   4   0   -1.12    1.04
   7   4   0   -0.06    1.03
  -8  -4   0    0.82    0.99
  -8  -4   0   -1.87    0.92
  -8  -4   0    0.09    1.02
   8   4   0    0.51    1.26
   8   4   0    0.67    1.00
   8   4   0    0.37    1.16
  -9  -4   0    5.49    1.60
  -9  -4   0    3.44    1.55
  -9  -4   0    3.06    1.56
   9   4   0    4.07    1.62
   9   4   0    4.64    1.58
 -10  -4   0   38.82    4.04
 -10  -4   0   37.13    4.14
  10   4   0   41.55    3.64
  10   4   0   38.14    4.14
 -11  -4   0   62.56    5.16
 -11  -4   0   69.56    5.16
  11   4   0   58.45    5.08
  11   4   0   63.11    4.95
 -12  -4   0   20.58    3.37
 -12  -4   0   18.62    3.21
  12   4   0   18.11    3.41
  12   4   0   19.89    3.12
 -13  -4   0    5.32    2.27
 -13  -4   0    3.98    2.31
  13   4   0    3.67    2.29
  13   4   0    8.12    2.49
 -14  -4   0    0.13    2.01
  14   4   0    0.08    2.43
  14   4   0    4.23    2.45
  14   4   0    2.15    2.73
  11  -5   0    0.79    2.04
  11  -5   0   -0.26    1.80
  11  -5   0    4.19    2.21
 -11   5   0   -0.08    1.27
  10  -5   0    3.41    2.16
  10  -5   0    2.00    2.09
  10  -5   0    5.67    2.12
 -10   5   0    5.25    1.54
   9  -5   0    3.72    1.66
   9  -5   0    4.14    1.89
   9  -5   0    1.02    1.57
  -9   5   0    1.60    1.27
  -9   5   0    0.11    1.21
   8  -5   0    0.76    1.45
   8  -5   0    0.46    0.62
   8  -5   0    1.17    1.47
   8  -5   0    0.47    1.29
  -8   5   0   -0.30    1.00
  -8   5   0    0.99    1.05
   7  -5   0    0.37    0.48
   7  -5   0   -0.08    1.23
   7  -5   0    1.99    1.28
   7  -5   0   -0.82    1.21
  -7   5   0    0.84    0.98
   6  -5   0    1.61    1.13
   6  -5   0    2.66    1.43
   6  -5   0    2.36    0.44
   6  -5   0    1.17    1.10
   6  -5   0    3.95    1.48
   6  -5   0    1.25    1.22
  -6   5   0    2.72    1.35
  -6   5   0    3.28    1.04
  -6   5   0    3.41    1.10
   5  -5   0   12.52    2.11
   5  -5   0   17.10    2.20
   5  -5   0   11.67    1.85
   5  -5   0   12.30    1.94
   5  -5   0   14.58    2.08
  -5   5   0   11.23    1.45
  -5   5   0   13.28    1.54
  -5   5   0   15.69    1.96
   4  -5   0    8.16    1.51
   4  -5   0    5.64    1.29
   4  -5   0    4.44    1.36
   4  -5   0    5.71    1.36
  -4   5   0    5.33    0.99
  -4   5   0    6.78    1.07
  -4   5   0    6.53    1.35
   3  -5   0    0.32    0.81
   3  -5   0   -0.14    0.72
   3  -5   0    1.11    0.86
   3  -5   0    0.91    0.94
   3  -5   0    0.13    0.75
  -3   5   0    0.99    0.63
  -3   5   0    1.37    0.67
  -3   5   0    1.30    0.88
   2  -5   0    0.84    0.88
   2  -5   0    1.85    0.78
   2  -5   0    1.06    0.85
   2  -5   0    2.09    0.74
   2  -5   0    1.48    0.79
  -2   5   0    2.13    0.61
  -2   5   0    1.45    0.97
  -2   5   0    1.23    0.71
  -2   5   0    1.69    0.59
   1  -5   0    4.60    0.98
   1  -5   0    5.11    0.77
   1  -5   0    4.45    1.10
   1  -5   0    4.38    1.13
   1  -5   0    4.20    0.90
  -1   5   0    5.69    1.19
  -1   5   0    5.81    1.07
  -1   5   0    4.87    0.76
  -1   5   0    6.33    0.79
   0  -5   0   11.86    0.79
   0  -5   0   10.74    1.42
   0  -5   0   13.48    1.35
   0  -5   0   11.50    1.01
   0  -5   0   12.55    1.37
   0  -5   0   12.74    1.67
   0   5   0   13.41    1.65
   0   5   0   12.87    1.13
   0   5   0   12.51    1.53
   0   5   0   11.08    1.09
   0   5   0   13.46    0.97
  -1  -5   0    2.01    0.98
  -1  -5   0    1.67    0.78
  -1  -5   0    1.22    0.75
  -1  -5   0    2.11    0.65
  -1  -5   0    1.24    0.66
  -1  -5   0    3.03    1.00
   1   5   0    2.22    0.64
   1   5   0    2.08    0.90
   1   5   0    2.74    0.67
   1   5   0    1.91    0.73
   1   5   0    2.99    1.00
  -2  -5   0    4.18    0.91
  -2  -5   0    5.06    1.08
  -2  -5   0    5.94    1.22
  -2  -5   0    3.20    0.89
  -2  -5   0    4.67    1.09
   2   5   0    4.17    0.86
   2   5   0    4.00    0.89
   2   5   0    3.89    0.41
   2   5   0    4.17    0.99
   2   5   0    5.18    0.88
  -3  -5   0    2.55    0.90
  -3  -5   0    0.99    0.73
  -3  -5   0   -0.01    0.58
  -3  -5   0    0.60    0.80
  -3  -5   0    0.45    0.76
  -3  -5   0    0.89    0.67
   3   5   0    1.30    0.80
   3   5   0    1.44    0.80
   3   5   0    1.26    0.87
   3   5   0   -0.27    0.46
   3   5   0    2.86    1.03
   3   5   0    1.32    0.86
  -4  -5   0   16.47    1.92
  -4  -5   0   21.45    2.07
  -4  -5   0   19.55    1.96
  -4  -5   0   11.98    1.67
  -4  -5   0   13.47    1.67
   4   5   0   17.98    1.64
   4   5   0   14.67    1.70
   4   5   0   18.06    1.93
   4   5   0   14.21    1.90
   4   5   0   20.45    2.07
   4   5   0   12.59    1.77
  -5  -5   0   37.97    2.89
  -5  -5   0   40.80    2.83
  -5  -5   0   34.75    2.80
   5   5   0   36.89    2.75
   5   5   0   38.19    2.84
   5   5   0   38.80    2.72
   5   5   0   37.92    2.87
   5   5   0   39.76    2.81
   5   5   0   36.86    3.30
  -6  -5   0   -0.65    0.94
  -6  -5   0   -1.25    0.75
  -6  -5   0   -1.52    0.76
  -6  -5   0   -0.34    0.81
   6   5   0    0.76    0.93
   6   5   0    0.54    0.70
   6   5   0    1.76    1.06
   6   5   0   -1.72    0.78
   6   5   0    0.34    1.04
  -7  -5   0    7.04    1.56
  -7  -5   0    3.55    1.27
  -7  -5   0    3.10    1.11
  -7  -5   0    5.12    1.43
   7   5   0    3.99    1.36
   7   5   0    6.42    1.60
   7   5   0    3.54    1.28
   7   5   0    2.96    1.29
   7   5   0    2.50    1.40
  -8  -5   0    0.86    1.25
  -8  -5   0    1.68    1.26
  -8  -5   0   -0.89    0.91
   8   5   0    0.83    1.25
   8   5   0    0.62    1.29
   8   5   0    0.72    1.11
   8   5   0    2.28    1.29
  -9  -5   0    2.23    1.50
  -9  -5   0    5.18    1.68
  -9  -5   0    3.86    1.50
   9   5   0    2.74    1.55
   9   5   0    5.21    1.61
   9   5   0    0.21    0.98
 -10  -5   0    3.15    1.52
 -10  -5   0    7.37    1.95
  10   5   0    4.35    1.90
  10   5   0    7.89    2.02
  10   5   0    9.58    2.17
 -11  -5   0    3.97    1.83
 -11  -5   0    3.82    2.00
  11   5   0   -0.38    1.41
  11   5   0   -0.40    1.29
  11   5   0   -0.74    1.73
 -12  -5   0    1.09    1.88
 -12  -5   0    0.79    1.70
  12   5   0   -0.29    1.86
  12   5   0    3.25    1.83
  12   5   0    4.00    2.03
 -13  -5   0    3.67    2.20
 -13  -5   0    2.32    1.94
  13   5   0    1.20    2.19
  13   5   0   -0.23    1.98
  13   5   0    1.43    1.90
 -14  -5   0   -0.97    1.89
  14   5   0    0.86    2.18
  14   5   0   -3.44    2.01
  14   5   0    8.11    3.13
  10  -6   0    1.79    2.07
  10  -6   0    4.18    2.16
   9  -6   0   -2.02    1.41
   9  -6   0    0.88    1.54
   9  -6   0   -0.21    1.70
  -9   6   0   -1.35    0.92
   8  -6   0    7.51    2.20
   8  -6   0    3.90    1.85
   8  -6   0    5.19    2.09
  -8   6   0    4.88    1.32
   7  -6   0    7.15    1.97
   7  -6   0    5.26    1.87
   7  -6   0   10.88    2.10
  -7   6   0    6.75    1.33
  -7   6   0    6.23    1.31
   6  -6   0    2.48    1.59
   6  -6   0    3.73    1.45
   6  -6   0    1.68    1.49
   6  -6   0    3.75    1.40
  -6   6   0    2.00    0.89
  -6   6   0    3.02    0.98
   5  -6   0   76.71    5.25
   5  -6   0   83.50    5.58
   5  -6   0   83.96    5.34
   5  -6   0   87.78    5.27
   5  -6   0   85.57    5.36
  -5   6   0   85.06    4.60
   4  -6   0   89.68    5.67
   4  -6   0   94.52    5.38
   4  -6   0   94.18    5.56
   4  -6   0   81.20    5.22
   4  -6   0   84.65    5.31
  -4   6   0   91.62    4.74
  -4   6   0   90.96    4.75
  -4   6   0   95.64    5.50
   3  -6   0   76.49    4.62
   3  -6   0   80.58    4.49
   3  -6   0   76.94    4.51
   3  -6   0   76.40    4.76
  -3   6   0   77.41    4.07
  -3   6   0   76.56    4.88
  -3   6   0   67.18    4.60
  -3   6   0   78.22    4.06
   2  -6   0    1.74    0.84
   2  -6   0    0.80    0.67
   2  -6   0    1.66    1.01
   2  -6   0    1.36    0.86
   2  -6   0    1.54    0.97
  -2   6   0    0.92    0.58
  -2   6   0    2.37    0.98
  -2   6   0    2.06    0.92
   1  -6   0   18.76    1.89
   1  -6   0   15.83    1.26
   1  -6   0   17.33    2.10
   1  -6   0   17.93    1.77
   1  -6   0   12.84    1.77
  -1   6   0   17.04    2.12
  -1   6   0   20.62    2.12
  -1   6   0   16.22    1.26
  -1   6   0   16.07    1.29
   0  -6   0   23.25    1.82
   0  -6   0   21.45    1.45
   0  -6   0   21.80    1.14
   0  -6   0   18.45    2.17
   0  -6   0   19.16    1.94
   0   6   0   20.25    1.50
   0   6   0   23.09    2.25
   0   6   0   18.91    2.18
   0   6   0   18.60    1.44
   0   6   0   20.82    1.36
  -1  -6   0   -1.14    0.62
  -1  -6   0    1.34    0.99
  -1  -6   0    1.36    0.62
  -1  -6   0    0.12    0.89
  -1  -6   0    0.41    0.72
  -1  -6   0    0.55    0.80
   1   6   0    0.69    0.55
   1   6   0    0.08    0.57
   1   6   0   -1.42    0.63
   1   6   0    2.65    1.04
   1   6   0    0.13    0.54
  -2  -6   0  296.35   14.99
  -2  -6   0  296.49   15.03
  -2  -6   0  322.37   14.79
  -2  -6   0  308.81   14.96
  -2  -6   0  311.58   14.82
  -2  -6   0  314.93   14.72
   2   6   0  304.10   15.02
   2   6   0  312.15   14.56
  -3  -6   0  464.66   22.33
  -3  -6   0  459.70   22.53
  -3  -6   0  482.20   22.33
  -3  -6   0  472.35   22.50
  -3  -6   0  470.77   22.34
  -3  -6   0  503.50   22.92
   3   6   0  462.19   21.65
   3   6   0  486.71   22.17
   3   6   0  474.70   22.24
   3   6   0  455.45   22.54
   3   6   0  482.62   22.58
   3   6   0  478.48   22.24
  -4  -6   0   57.93    3.71
  -4  -6   0   59.38    3.66
  -4  -6   0   60.25    3.85
  -4  -6   0   51.11    3.59
  -4  -6   0   60.29    3.75
  -4  -6   0   54.61    3.64
   4   6   0   53.56    4.08
   4   6   0   56.32    3.58
   4   6   0   52.62    3.56
   4   6   0   57.27    3.16
   4   6   0   54.36    3.72
   4   6   0   55.17    3.49
  -5  -6   0    8.49    1.53
  -5  -6   0    8.31    1.49
  -5  -6   0    8.45    1.60
  -5  -6   0    4.95    1.25
  -5  -6   0    8.70    1.59
   5   6   0    5.38    1.33
   5   6   0    8.53    1.84
   5   6   0   10.09    1.71
   5   6   0   10.80    1.58
   5   6   0   10.18    1.61
   5   6   0    9.72    1.51
  -6  -6   0   -0.21    0.78
  -6  -6   0    0.22    0.90
  -6  -6   0   -0.89    0.94
  -6  -6   0    0.39    0.96
   6   6   0    1.35    0.83
   6   6   0   -0.62    0.89
   6   6   0    0.04    0.93
   6   6   0   -0.92    0.91
   6   6   0    0.33    1.14
   6   6   0   -0.11    1.04
  -7  -6   0    1.80    1.09
  -7  -6   0    3.94    1.32
  -7  -6   0    1.95    1.33
  -7  -6   0    2.40    1.22
   7   6   0    3.83    1.50
   7   6   0    0.26    1.12
   7   6   0    2.86    1.30
   7   6   0    3.03    1.24
   7   6   0    3.62    1.23
   7   6   0    4.22    1.60
  -8  -6   0    0.94    1.37
  -8  -6   0    1.00    1.20
  -8  -6   0    0.39    1.14
   8   6   0    1.31    1.27
   8   6   0    1.11    1.24
   8   6   0    1.87    1.51
  -9  -6   0   20.32    2.92
  -9  -6   0   30.33    3.46
   9   6   0   23.83    3.13
   9   6   0   22.77    2.92
   9   6   0   25.77    3.30
 -10  -6   0   34.75    3.98
 -10  -6   0   37.96    4.85
  10   6   0   34.95    4.40
  10   6   0   39.66    3.94
 -11  -6   0   28.25    3.92
 -11  -6   0   35.60    4.05
  11   6   0   28.77    3.93
  11   6   0   30.19    3.91
  11   6   0   29.12    3.72
 -12  -6   0   -1.35    1.45
 -12  -6   0    2.20    1.97
  12   6   0   -0.22    1.59
  12   6   0   -1.01    1.60
  12   6   0   -0.76    1.78
 -13  -6   0   -2.47    1.54
 -13  -6   0    1.39    2.17
  13   6   0    0.27    1.72
  13   6   0    5.23    2.60
  13   6   0   -0.55    1.87
 -14  -6   0    1.09    2.06
 -14  -6   0    1.16    2.19
  14   6   0    0.21    2.29
  14   6   0    1.57    2.51
  14   6   0   -3.31    1.69
   9  -7   0    1.17    1.71
   9  -7   0   -0.68    1.72
   9  -7   0    0.87    1.88
   8  -7   0   -0.36    1.53
   8  -7   0    0.14    1.40
   8  -7   0    0.02    1.70
  -8   7   0    0.74    0.75
  -8   7   0    0.48    0.88
   7  -7   0    2.18    1.60
   7  -7   0    1.82    1.64
   7  -7   0    1.61    1.49
  -7   7   0    2.54    0.83
   6  -7   0    0.27    1.06
   6  -7   0    2.74    1.48
   6  -7   0   -0.91    1.27
  -6   7   0    0.21    0.64
  -6   7   0   -0.30    0.62
   5  -7   0    2.03    1.37
   5  -7   0    2.42    1.30
   5  -7   0    2.78    1.40
   5  -7   0    1.91    1.29
  -5   7   0    1.24    0.67
  -5   7   0    1.85    0.68
   4  -7   0    1.59    1.11
   4  -7   0    3.30    1.25
   4  -7   0    3.92    1.40
  -4   7   0    3.64    0.77
   3  -7   0    2.21    1.13
   3  -7   0    1.78    0.93
   3  -7   0    1.20    1.09
   3  -7   0    0.64    0.86
  -3   7   0    1.68    1.17
  -3   7   0    1.97    0.58
  -3   7   0   -0.39    1.00
  -3   7   0    0.17    0.47
   2  -7   0    0.25    0.82
   2  -7   0    1.69    1.15
   2  -7   0    0.41    0.86
   2  -7   0   -0.03    1.04
   2  -7   0    0.11    0.64
  -2   7   0    1.66    0.93
  -2   7   0    0.80    0.49
  -2   7   0    0.52    0.49
  -2   7   0    0.76    1.07
   1  -7   0    0.16    0.83
   1  -7   0    0.68    0.96
   1  -7   0    0.41    0.48
   1  -7   0   -0.72    0.82
   1  -7   0   -0.22    0.66
  -1   7   0    2.32    1.18
  -1   7   0    0.03    0.47
  -1   7   0   -0.60    0.86
  -1   7   0   -0.12    0.43
   0  -7   0    0.03    0.65
   0  -7   0    0.49    0.89
   0  -7   0    0.43    0.79
   0  -7   0    0.59    0.49
   0  -7   0    0.00    0.70
   0   7   0   -0.56    0.82
   0   7   0    0.59    0.44
   0   7   0    1.05    0.52
   0   7   0   -0.13    0.48
   0   7   0    1.23    0.98
  -1  -7   0    0.60    0.73
  -1  -7   0   -0.01    0.91
  -1  -7   0    0.93    0.96
  -1  -7   0    0.61    0.77
  -1  -7   0   -0.35    0.52
  -1  -7   0   -1.22    0.73
   1   7   0    0.51    0.85
   1   7   0    0.24    0.55
   1   7   0    0.04    0.56
   1   7   0    0.59    0.88
   1   7   0   -0.45    0.52
  -2  -7   0   10.16    1.71
  -2  -7   0    8.30    1.53
  -2  -7   0   12.83    1.64
  -2  -7   0   11.26    1.85
  -2  -7   0   12.18    1.69
  -2  -7   0   11.42    1.49
   2   7   0   13.88    1.50
   2   7   0   13.21    1.93
   2   7   0   11.75    1.39
   2   7   0   11.65    1.34
  -3  -7   0    1.01    0.78
  -3  -7   0   -0.06    0.95
  -3  -7   0    0.75    0.92
  -3  -7   0   -0.22    0.86
  -3  -7   0    1.37    0.85
  -3  -7   0   -0.03    0.80
   3   7   0    1.09    1.00
   3   7   0   -0.36    0.75
   3   7   0    1.00    0.75
   3   7   0   -0.47    0.61
  -4  -7   0   17.23    2.24
  -4  -7   0   22.60    2.31
  -4  -7   0   19.72    2.62
  -4  -7   0   21.25    2.26
  -4  -7   0   20.81    2.24
  -4  -7   0   23.06    2.56
   4   7   0   25.61    2.03
   4   7   0   23.24    2.64
   4   7   0   20.68    2.43
   4   7   0   18.64    1.46
   4   7   0   18.82    2.10
   4   7   0   18.13    2.03
  -5  -7   0    1.07    0.93
  -5  -7   0   -1.54    0.71
  -5  -7   0    0.08    0.94
  -5  -7   0    0.15    1.00
  -5  -7   0    0.44    0.92
  -5  -7   0    1.65    0.99
   5   7   0   -0.42    0.92
   5   7   0    0.03    0.60
   5   7   0   -0.33    0.85
   5   7   0   -0.75    0.97
   5   7   0   -1.12    0.86
   5   7   0   -0.08    0.63
  -6  -7   0    0.31    1.07
  -6  -7   0    1.32    1.04
  -6  -7   0    2.82    1.31
  -6  -7   0    0.73    0.95
  -6  -7   0    2.90    1.23
   6   7   0    2.10    0.95
   6   7   0    1.52    1.15
   6   7   0    1.01    1.05
   6   7   0    1.71    1.13
   6   7   0    1.56    1.18
   6   7   0    0.45    1.12
  -7  -7   0    1.46    1.15
  -7  -7   0    1.39    1.29
  -7  -7   0    0.42    1.19
   7   7   0    0.30    1.20
   7   7   0   -0.27    0.96
   7   7   0    0.30    1.07
   7   7   0   -1.46    1.09
   7   7   0   -0.41    1.20
  -8  -7   0   18.65    2.67
  -8  -7   0   21.00    2.80
   8   7   0   23.21    2.97
   8   7   0   23.24    2.92
   8   7   0   15.62    2.68
   8   7   0   20.08    2.61
  -9  -7   0    7.13    2.11
  -9  -7   0    9.02    2.15
   9   7   0    7.06    1.93
   9   7   0    5.37    1.95
   9   7   0   10.02    2.37
 -10  -7   0   16.73    2.78
 -10  -7   0    9.61    2.50
  10   7   0   12.44    2.70
  10   7   0   13.31    2.52
 -11  -7   0    1.27    1.62
 -11  -7   0    1.10    1.70
  11   7   0    1.51    1.90
  11   7   0   -0.06    1.30
 -12  -7   0    0.83    1.75
 -12  -7   0    0.82    1.91
  12   7   0    2.52    2.11
  12   7   0    0.95    1.70
  12   7   0    0.06    1.86
 -13  -7   0    1.70    1.92
 -13  -7   0    0.21    1.95
  13   7   0   -1.76    1.76
  13   7   0    0.42    2.06
  13   7   0   -2.09    1.89
   9  -8   0    0.34    2.04
   9  -8   0    1.41    1.97
   9  -8   0   -2.04    1.62
   8  -8   0   10.98    2.59
   8  -8   0    8.88    2.47
   8  -8   0    7.70    2.60
   7  -8   0   21.63    3.36
   7  -8   0   24.70    3.44
   7  -8   0   21.91    3.13
   6  -8   0   52.42    4.70
   6  -8   0   50.00    5.60
   6  -8   0   56.43    4.46
   5  -8   0   20.82    2.67
   5  -8   0   22.26    3.01
   5  -8   0   19.80    3.01
   4  -8   0   -0.82    1.07
   4  -8   0   -0.67    0.88
   4  -8   0   -2.06    0.86
   3  -8   0   -0.23    0.92
   3  -8   0   -0.36    0.80
   3  -8   0    0.24    1.14
  -3   8   0    0.13    0.96
   2  -8   0    2.51    1.02
   2  -8   0    1.83    0.76
   2  -8   0    2.50    1.28
   2  -8   0    1.04    1.06
  -2   8   0    0.40    1.18
   1  -8   0   14.71    1.85
   1  -8   0   16.83    2.27
   1  -8   0   15.57    2.06
   1  -8   0   19.57    2.54
   1  -8   0   15.73    1.18
  -1   8   0   14.27    2.22
  -1   8   0   14.34    1.05
  -1   8   0   15.06    1.08
   0  -8   0   16.41    2.35
   0  -8   0   18.63    1.42
   0  -8   0   17.12    2.22
   0  -8   0   22.62    2.34
   0  -8   0   23.64    2.51
   0   8   0   17.53    1.30
   0   8   0   18.42    1.34
   0   8   0   18.73    1.34
   0   8   0   14.07    2.22
   0   8   0   17.59    2.31
  -1  -8   0   96.74    6.57
  -1  -8   0   91.47    5.45
  -1  -8   0   90.96    4.99
  -1  -8   0   95.96    6.14
  -1  -8   0   96.64    5.71
  -1  -8   0   93.21    5.38
   1   8   0   94.96    4.86
   1   8   0   93.17    4.89
   1   8   0   89.86    5.64
   1   8   0  103.41    5.84
   1   8   0   92.84    4.81
  -2  -8   0  144.04    8.22
  -2  -8   0  151.50    7.65
  -2  -8   0  149.39    8.10
  -2  -8   0  132.40    7.76
  -2  -8   0  146.82    8.18
   2   8   0  137.73    8.07
   2   8   0  155.47    7.52
   2   8   0  153.79    7.43
   2   8   0  149.60    7.37
  -3  -8   0   49.69    3.69
  -3  -8   0   46.93    3.73
  -3  -8   0   52.36    3.47
  -3  -8   0   52.91    3.74
  -3  -8   0   52.80    3.59
   3   8   0   55.55    3.25
   3   8   0   51.94    3.39
   3   8   0   49.12    3.27
   3   8   0   52.69    3.84
  -4  -8   0   12.39    1.94
  -4  -8   0   10.26    1.72
  -4  -8   0   14.11    1.92
  -4  -8   0    9.99    1.68
  -4  -8   0    7.50    1.64
   4   8   0   11.03    1.92
   4   8   0   10.68    0.89
   4   8   0    9.00    1.52
   4   8   0   10.71    1.56
   4   8   0   11.04    1.64
  -5  -8   0   20.16    2.46
  -5  -8   0   22.14    2.42
  -5  -8   0   16.70    2.25
  -5  -8   0   20.70    2.44
  -5  -8   0   14.72    2.24
  -5  -8   0   16.03    2.25
   5   8   0   18.07    1.51
   5   8   0   12.75    2.01
   5   8   0   18.46    2.48
   5   8   0   16.63    2.17
   5   8   0   15.21    2.41
   5   8   0   19.84    2.20
  -6  -8   0   17.67    2.34
  -6  -8   0   17.56    2.45
  -6  -8   0   14.59    2.30
  -6  -8   0   12.06    2.06
   6   8   0   15.07    1.74
   6   8   0   17.58    2.49
   6   8   0   16.14    2.51
   6   8   0   14.75    2.30
   6   8   0   17.14    2.23
   6   8   0   12.31    1.97
  -7  -8   0   56.03    4.18
  -7  -8   0   51.21    4.35
  -7  -8   0   61.69    4.44
  -7  -8   0   47.33    3.91
   7   8   0   54.72    4.15
   7   8   0   55.66    4.25
   7   8   0   58.42    3.74
   7   8   0   50.04    4.12
   7   8   0   54.78    3.98
  -8  -8   0   68.95    5.36
  -8  -8   0   74.87    5.38
   8   8   0   75.26    4.90
   8   8   0   79.81    5.58
   8   8   0   76.28    5.28
   8   8   0   75.86    5.24
   9   8   0   34.63    3.82
   9   8   0   27.19    3.39
   9   8   0   29.35    3.81
 -10  -8   0   11.04    2.36
 -10  -8   0   11.66    2.58
  10   8   0   12.29    2.72
  10   8   0    9.33    2.28
  10   8   0    7.77    2.39
 -11  -8   0    2.56    2.02
 -11  -8   0    2.84    2.04
  11   8   0    5.62    2.20
  11   8   0    2.70    2.07
  11   8   0    3.63    2.04
 -12  -8   0    3.68    2.26
 -12  -8   0   -0.35    1.61
  12   8   0   -1.36    1.54
  12   8   0    5.18    2.08
  12   8   0   -3.26    1.43
  13   8   0   -0.23    1.88
  13   8   0   -0.40    2.03
  13   8   0   -0.75    2.15
   8  -9   0    2.83    2.31
   8  -9   0    2.57    2.09
   8  -9   0    0.07    1.92
   7  -9   0   -0.33    1.66
   7  -9   0    0.08    1.65
   7  -9   0    2.47    1.80
   6  -9   0    1.46    1.71
   6  -9   0    1.37    1.53
   6  -9   0   -0.75    1.49
   5  -9   0   -1.68    1.39
   5  -9   0    1.43    1.63
   5  -9   0    1.08    1.41
   5  -9   0   -0.10    1.30
   4  -9   0    0.71    1.10
   4  -9   0   -0.29    1.12
   4  -9   0   -0.81    1.33
   3  -9   0    2.19    1.38
   3  -9   0    0.69    0.92
   3  -9   0    0.96    1.17
  -3   9   0    3.09    1.61
   2  -9   0    2.89    1.37
   2  -9   0    2.08    1.13
   2  -9   0    2.84    0.82
   2  -9   0    1.92    1.34
  -2   9   0    2.50    1.56
   1  -9   0    0.93    1.16
   1  -9   0    1.28    1.07
   1  -9   0    2.34    1.14
   1  -9   0    1.33    0.41
  -1   9   0    1.11    1.25
   0  -9   0   -0.32    0.86
   0  -9   0    1.44    0.97
   0  -9   0    1.15    1.14
   0   9   0   -0.35    1.06
   0   9   0    0.96    0.48
   0   9   0    1.02    0.42
  -1  -9   0    0.90    0.78
  -1  -9   0   -0.60    0.93
  -1  -9   0    0.88    1.16
  -1  -9   0    2.00    1.12
  -1  -9   0    1.17    0.93
   1   9   0    0.11    0.55
   1   9   0    1.03    0.58
   1   9   0    0.06    1.06
  -2  -9   0    0.51    0.86
  -2  -9   0    0.16    0.90
  -2  -9   0   -0.23    1.21
  -2  -9   0   -0.89    0.70
  -2  -9   0   -0.16    1.06
  -2  -9   0   -1.13    0.96
   2   9   0   -0.14    0.69
   2   9   0   -0.70    0.60
   2   9   0   -0.95    0.99
   2   9   0    0.11    0.66
  -3  -9   0   -0.22    0.89
  -3  -9   0    2.05    1.45
  -3  -9   0    0.68    0.92
  -3  -9   0   -0.31    0.75
  -3  -9   0   -0.58    1.00
  -3  -9   0   -1.27    1.01
   3   9   0    0.37    0.83
   3   9   0    0.59    1.12
   3   9   0    1.04    0.82
   3   9   0    0.32    0.86
  -4  -9   0    1.86    1.25
  -4  -9   0    4.19    1.44
  -4  -9   0    3.42    1.30
  -4  -9   0    2.75    1.32
   4   9   0    5.73    1.21
   4   9   0    5.84    1.38
   4   9   0    4.11    1.52
   4   9   0    3.80    1.26
  -5  -9   0    4.01    1.49
  -5  -9   0    3.22    1.31
  -5  -9   0    0.25    1.47
  -5  -9   0    3.37    1.41
  -5  -9   0    3.18    1.33
   5   9   0    3.04    0.66
   5   9   0    3.13    1.28
   5   9   0    3.84    1.20
   5   9   0    2.79    1.42
   5   9   0    3.21    1.27
  -6  -9   0    4.12    1.43
  -6  -9   0    6.47    1.66
  -6  -9   0    0.25    1.27
   6   9   0    2.86    1.57
   6   9   0    5.51    1.55
   6   9   0    0.04    1.34
   6   9   0    2.54    1.40
  -7  -9   0    1.12    1.29
  -7  -9   0    1.75    1.49
  -7  -9   0    3.17    1.53
   7   9   0    4.84    1.64
   7   9   0    2.80    1.40
   7   9   0    0.29    1.35
   7   9   0    2.54    1.50
   7   9   0    1.61    0.99
  -8  -9   0    1.88    1.50
  -8  -9   0    2.27    1.39
  -8  -9   0    2.27    1.69
   8   9   0    1.03    1.40
   8   9   0    0.87    1.53
   8   9   0   -0.11    1.36
   8   9   0    0.05    1.07
  -9  -9   0   10.20    2.19
  -9  -9   0   10.51    2.52
  -9  -9   0   14.15    2.65
   9   9   0   10.81    2.15
   9   9   0   12.83    2.65
   9   9   0   12.99    2.73
   9   9   0   13.20    2.57
 -10  -9   0    7.56    2.04
 -10  -9   0    7.88    2.15
 -10  -9   0   11.86    2.53
  10   9   0    4.55    2.25
  10   9   0    9.25    2.59
  10   9   0    8.28    2.21
 -11  -9   0   -0.79    1.72
 -11  -9   0    0.86    1.86
  11   9   0    0.16    1.99
  11   9   0   -1.12    1.87
  11   9   0    1.56    1.77
 -12  -9   0   -0.30    1.63
 -12  -9   0    1.41    2.09
  12   9   0    2.67    2.00
  12   9   0    4.69    2.45
  12   9   0   -0.33    2.08
 -13  -9   0   -1.46    2.04
 -13  -9   0    3.18    1.92
  13   9   0   -0.15    2.11
  13   9   0    3.50    3.04
  13   9   0    3.01    2.60
   7 -10   0   37.49    4.39
   7 -10   0   40.23    4.93
   6 -10   0   16.66    2.90
   6 -10   0   12.99    2.86
   6 -10   0   11.78    2.89
   5 -10   0    6.00    2.23
   5 -10   0    3.65    2.04
   5 -10   0    1.69    1.55
   5 -10   0    4.45    1.90
   4 -10   0    1.60    1.41
   4 -10   0   -0.54    1.11
   4 -10   0    1.60    1.65
   3 -10   0    9.16    2.11
   3 -10   0    5.39    1.22
   3 -10   0    5.24    1.66
  -3  10   0    6.29    2.05
   2 -10   0    5.15    1.55
   2 -10   0    5.41    0.91
   2 -10   0    3.61    1.91
   1 -10   0   43.59    4.15
   1 -10   0   42.77    3.37
  -1  10   0   34.61    3.92
   0 -10   0   38.18    3.78
   0 -10   0   29.80    3.27
   0 -10   0   40.76    3.20
   0  10   0   36.85    3.80
  -1 -10   0   14.71    2.26
  -1 -10   0   14.38    2.39
  -1 -10   0   14.87    2.15
  -1 -10   0   15.22    1.71
   1  10   0   21.18    2.78
   1  10   0   16.48    1.13
   1  10   0   17.74    1.64
  -2 -10   0   -0.47    1.16
  -2 -10   0    1.77    0.97
  -2 -10   0   -0.94    1.00
  -2 -10   0    2.09    1.24
   2  10   0    1.79    0.73
   2  10   0   -0.08    0.81
   2  10   0   -0.48    0.78
   2  10   0    1.29    0.67
  -3 -10   0   -0.28    1.04
  -3 -10   0   -0.03    0.98
  -3 -10   0    3.18    1.52
  -3 -10   0    2.28    1.38
   3  10   0    0.71    0.95
   3  10   0   -0.13    0.79
   3  10   0    0.50    0.84
   3  10   0    0.43    0.81
  -4 -10   0    0.95    1.12
  -4 -10   0    3.43    1.46
  -4 -10   0    2.91    1.22
   4  10   0    1.98    1.51
   4  10   0    5.36    1.28
   4  10   0    0.90    0.96
   4  10   0    5.86    1.55
  -5 -10   0    0.95    1.33
  -5 -10   0   -0.98    1.19
   5  10   0    0.30    1.38
   5  10   0    0.62    1.11
   5  10   0    0.56    1.02
  -6 -10   0   91.77    6.02
  -6 -10   0   83.88    5.78
  -6 -10   0   86.18    5.88
   6  10   0  104.02    6.43
   6  10   0   96.28    4.74
   6  10   0   86.59    5.58
   6  10   0   82.79    5.42
  -7 -10   0  121.10    7.65
  -7 -10   0  115.51    7.52
  -7 -10   0  132.98    7.94
   7  10   0  132.42    7.96
   7  10   0  120.52    7.81
   7  10   0  128.43    7.50
   7  10   0  128.94    6.65
  -8 -10   0   27.41    3.34
  -8 -10   0   22.21    3.99
  -8 -10   0   27.12    3.40
   8  10   0   25.58    3.60
   8  10   0   23.15    3.11
   8  10   0   26.62    2.66
   8  10   0   25.93    3.49
  -9 -10   0    1.13    1.65
  -9 -10   0    1.95    1.57
  -9 -10   0    4.09    1.82
   9  10   0    2.34    1.63
   9  10   0   -0.15    1.61
   9  10   0   -0.15    1.71
   9  10   0    0.20    1.34
 -10 -10   0   -0.12    1.42
 -10 -10   0   -1.32    1.54
 -10 -10   0    1.14    1.63
  10  10   0   -0.45    1.69
  10  10   0    0.39    1.71
  10  10   0    2.50    1.89
 -11 -10   0   -0.75    1.62
 -11 -10   0    0.11    1.75
 -11 -10   0   -2.22    1.53
  11  10   0    0.21    1.71
  11  10   0    0.62    2.04
  11  10   0   -2.02    1.67
 -12 -10   0   11.47    2.67
 -12 -10   0   12.49    3.17
 -12 -10   0    8.74    3.01
  12  10   0    9.61    2.94
  12  10   0    9.24    2.92
  12  10   0   12.39    3.18
   5 -11   0    0.23    1.51
   5 -11   0    2.70    2.08
   4 -11   0    3.18    1.97
   4 -11   0   -0.27    1.41
   4 -11   0    1.71    1.39
   4 -11   0    5.54    2.01
   3 -11   0    8.37    2.24
   3 -11   0    7.56    1.92
  -3  11   0    6.08    2.14
   2 -11   0   -0.44    1.42
   2 -11   0    0.07    1.18
  -2  11   0    3.77    1.94
   1 -11   0    0.59    1.20
   1 -11   0   -1.71    1.12
  -1  11   0   -0.09    1.50
   0 -11   0    3.06    1.69
   0 -11   0    0.61    1.14
  -1 -11   0    1.87    0.92
  -1 -11   0    0.94    1.29
  -1 -11   0    3.90    1.79
   1  11   0    3.78    1.36
   1  11   0    4.82    1.76
  -2 -11   0   -0.50    1.12
  -2 -11   0   -0.49    1.29
  -2 -11   0   -1.89    0.78
   2  11   0   -0.44    0.75
   2  11   0   -0.25    0.73
   2  11   0    0.83    1.37
  -3 -11   0   -0.21    0.98
  -3 -11   0    0.94    1.03
  -3 -11   0   -0.67    1.35
   3  11   0    0.00    0.98
   3  11   0    1.22    0.76
   3  11   0    1.09    1.03
   3  11   0   -0.16    1.01
  -4 -11   0   -0.04    1.05
  -4 -11   0    0.95    1.06
  -4 -11   0   -0.78    1.29
   4  11   0    3.21    1.39
   4  11   0    1.24    0.96
   4  11   0   -0.54    1.20
   4  11   0   -0.13    0.85
  -5 -11   0    1.35    1.37
  -5 -11   0    2.45    1.54
  -5 -11   0    1.93    1.33
   5  11   0    1.89    1.59
   5  11   0   -0.25    1.00
   5  11   0    0.52    1.08
  -6 -11   0    0.34    1.33
  -6 -11   0    3.87    1.61
   6  11   0    1.36    1.34
   6  11   0    3.87    1.50
   6  11   0    2.20    1.95
  -7 -11   0    7.51    2.04
  -7 -11   0    5.16    1.64
  -7 -11   0    3.81    1.62
   7  11   0    4.71    2.05
   7  11   0    2.74    1.51
   7  11   0    4.81    1.05
  -8 -11   0    2.56    1.88
  -8 -11   0    2.83    1.89
  -8 -11   0    2.81    1.72
   8  11   0    1.84    1.76
   8  11   0    4.05    1.74
   8  11   0    1.55    1.07
  -9 -11   0    0.18    1.45
  -9 -11   0    0.69    1.72
  -9 -11   0   -0.30    1.44
   9  11   0    0.39    1.77
   9  11   0    3.12    2.02
   9  11   0    0.90    1.28
   9  11   0   -0.26    1.59
 -10 -11   0   -0.59    1.58
 -10 -11   0    2.32    1.67
 -10 -11   0    2.45    2.12
  10  11   0    0.49    1.84
  10  11   0   11.35    2.79
  10  11   0    7.00    2.37
 -11 -11   0    8.38    2.69
 -11 -11   0    6.94    2.27
 -11 -11   0    5.12    2.33
  11  11   0    9.90    2.59
  11  11   0    8.76    2.85
  11  11   0    5.38    2.49
 -12 -11   0   19.35    3.78
 -12 -11   0   12.92    2.78
 -12 -11   0   16.18    3.40
  12  11   0   15.41    3.37
  12  11   0    8.32    2.93
   4 -12   0    1.93    2.00
   4 -12   0    6.33    2.47
   4 -12   0    2.56    1.84
   3 -12   0   16.45    3.17
   3 -12   0   18.56    2.88
   2 -12   0   45.34    4.87
  -2  12   0   45.10    4.96
   1 -12   0   24.66    3.02
   1 -12   0   18.29    3.02
  -1  12   0   18.65    3.32
   0 -12   0    6.52    2.15
   0 -12   0    5.24    1.71
   0  12   0    6.81    2.22
  -1 -12   0   -0.05    1.25
  -1 -12   0    0.36    1.45
   1  12   0   -2.75    1.28
  -2 -12   0    0.15    1.10
  -2 -12   0    1.54    1.36
  -2 -12   0   -1.41    1.13
   2  12   0   -0.72    0.82
   2  12   0   -0.96    1.36
  -3 -12   0    6.91    1.88
  -3 -12   0    9.51    1.80
  -3 -12   0    7.88    2.09
   3  12   0   10.00    1.69
   3  12   0   10.75    2.36
  -4 -12   0   10.91    2.36
  -4 -12   0   13.43    2.44
  -4 -12   0    8.50    1.88
   4  12   0   11.53    1.39
   4  12   0    6.98    2.04
   4  12   0    8.08    2.19
  -5 -12   0    5.19    1.87
  -5 -12   0    7.75    2.23
  -5 -12   0    6.09    1.83
   5  12   0   10.68    2.46
   5  12   0    8.78    1.54
  -6 -12   0   10.24    2.17
  -6 -12   0   11.44    2.52
  -6 -12   0    7.74    2.14
   6  12   0    8.61    1.77
   6  12   0    8.45    2.39
   6  12   0    6.16    1.58
  -7 -12   0   22.60    3.31
  -7 -12   0   24.95    3.36
  -7 -12   0   31.49    3.66
   7  12   0   20.34    3.40
   7  12   0   20.90    2.73
   7  12   0   19.69    2.89
  -8 -12   0    6.26    2.18
  -8 -12   0    5.69    2.09
   8  12   0    2.12    1.92
   8  12   0    5.91    1.95
  -9 -12   0   -0.27    1.74
  -9 -12   0    0.30    1.68
  -9 -12   0   -0.29    1.69
   9  12   0    1.62    1.98
   9  12   0   -2.63    1.54
 -10 -12   0   -2.24    1.47
 -10 -12   0   -0.77    1.83
 -10 -12   0    0.26    1.56
  10  12   0   -1.19    2.00
  10  12   0    3.47    2.12
  10  12   0    3.11    2.30
 -11 -12   0    2.53    2.18
 -11 -12   0    0.70    2.15
  11  12   0    0.78    2.03
  11  12   0    0.76    2.01
  11  12   0   -1.35    2.08
   2 -13   0    5.54    2.01
   2 -13   0    4.88    2.35
  -2  13   0    8.44    2.58
   1 -13   0    5.88    1.95
   1 -13   0    6.62    2.27
  -1  13   0    3.72    2.16
   0 -13   0    1.63    1.49
   0 -13   0    2.61    1.93
   0  13   0    0.30    1.71
  -1 -13   0   -0.55    1.39
  -1 -13   0   -1.58    1.44
   1  13   0    2.87    1.97
  -2 -13   0    3.17    2.66
  -2 -13   0    1.49    1.73
   2  13   0    3.05    1.09
   2  13   0   -0.75    1.58
  -3 -13   0    9.49    2.22
  -3 -13   0    6.29    2.10
  -3 -13   0    7.75    1.76
   3  13   0    7.06    2.31
   3  13   0    5.39    1.65
  -4 -13   0    9.64    2.01
  -4 -13   0    7.75    2.11
  -4 -13   0   11.84    2.50
   4  13   0    7.82    2.40
  -5 -13   0    1.29    1.49
  -5 -13   0   -0.10    1.41
  -5 -13   0    0.89    1.69
   5  13   0   -0.14    1.63
   5  13   0    0.65    0.89
  -6 -13   0    2.29    1.69
  -6 -13   0    3.93    2.05
   6  13   0    2.03    1.34
   6  13   0    0.20    1.79
   6  13   0    0.64    1.17
  -7 -13   0   -1.01    1.40
  -7 -13   0   -0.23    1.42
  -7 -13   0   -0.63    1.55
   7  13   0    0.27    1.32
   7  13   0    1.32    1.90
  -8 -13   0   -1.08    1.55
  -8 -13   0   -0.28    1.54
  -8 -13   0    1.26    1.97
   8  13   0    0.74    1.54
   8  13   0   -1.07    1.70
  -9 -13   0   -0.75    1.62
  -9 -13   0   -1.45    1.71
   9  13   0   -0.76    1.95
   9  13   0   -0.24    1.81
 -10 -13   0    0.84    2.03
  10  13   0    1.32    2.05
  10  13   0    5.11    2.78
   0 -14   0    1.62    1.82
   0 -14   0    1.35    1.98
   0  14   0    0.07    2.04
  -1 -14   0    1.30    1.69
   1  14   0    1.04    1.94
  -2 -14   0    7.61    2.22
  -2 -14   0    8.46    2.56
   2  14   0   11.82    2.98
  -3 -14   0   40.79    4.28
  -3 -14   0   40.37    3.53
  -3 -14   0   41.26    4.78
   3  14   0   33.53    4.46
  -4 -14   0   41.27    4.53
  -4 -14   0   34.82    4.15
   4  14   0   48.26    5.12
  -5 -14   0   36.01    4.14
  -5 -14   0   29.31    4.09
  -5 -14   0   32.98    3.82
   5  14   0   40.93    4.66
  -6 -14   0    2.09    1.66
  -6 -14   0   -1.47    1.61
  -6 -14   0    1.07    1.76
   6  14   0    0.50    2.18
  -7 -14   0   -1.89    1.59
  -7 -14   0    0.05    1.64
  -7 -14   0    1.92    2.16
   7  14   0    0.31    1.94
  -8 -14   0   -0.05    2.05
  -8 -14   0    2.95    2.10
  -8 -14   0   -0.15    1.82
   8  14   0   -0.09    2.01
   8  14   0    0.31    1.49
  -4 -15   0   10.69    2.83
  -4 -15   0    2.73    1.85
  -4 -15   0    3.10    2.15
  -5 -15   0    6.55    2.39
  -5 -15   0    7.17    2.53
  -5 -15   0    6.05    2.32
   7  14  -1    0.25    1.92
  -7 -14   1    2.38    2.18
  -7 -14   1   -1.30    1.83
  -7 -14   1    1.69    1.84
   6  14  -1    6.46    2.53
  -6 -14   1    6.93    2.46
  -6 -14   1    4.48    2.18
  -6 -14   1    5.34    2.09
   5  14  -1   21.75    3.56
  -5 -14   1   17.31    3.34
  -5 -14   1   18.17    3.97
  -5 -14   1   12.97    2.92
   4  14  -1    7.14    2.74
  -4 -14   1    7.07    2.28
  -4 -14   1    9.24    2.29
   3  14  -1   21.08    3.69
  -3 -14   1   21.15    3.25
  -3 -14   1   23.99    2.84
   2  14  -1    6.24    2.50
  -2 -14   1    4.55    2.00
  -2 -14   1    4.43    2.49
   1  14  -1   -0.57    1.93
  -1 -14   1   -0.07    1.50
  -1 -14   1   -1.13    1.72
   0  14  -1    1.01    2.05
   0 -14   1    1.18    2.25
   0 -14   1    3.92    2.04
   9  13  -1   -1.88    1.72
   9  13  -1    0.14    1.62
  -9 -13   1    2.74    2.23
  -9 -13   1   -1.90    1.71
   8  13  -1    0.90    1.42
   8  13  -1    2.78    2.17
  -8 -13   1    1.29    1.88
  -8 -13   1   -0.60    1.78
   7  13  -1    5.56    2.35
   7  13  -1    3.67    1.51
  -7 -13   1    1.22    1.81
  -7 -13   1    1.31    2.04
  -7 -13   1    1.37    1.78
   6  13  -1    0.40    1.67
   6  13  -1    1.91    0.87
  -6 -13   1    8.81    2.29
  -6 -13   1    0.71    1.26
  -6 -13   1    1.59    1.62
   5  13  -1    8.05    2.44
  -5 -13   1    7.85    2.23
  -5 -13   1    4.81    1.88
  -5 -13   1    7.14    2.05
   4  13  -1    7.10    2.30
  -4 -13   1    3.62    1.86
  -4 -13   1   10.62    2.13
  -4 -13   1    6.41    2.20
   3  13  -1    4.07    2.03
   3  13  -1    3.89    1.75
  -3 -13   1    3.51    1.71
  -3 -13   1    5.85    1.69
  -3 -13   1    7.43    1.96
   2  13  -1   -1.34    1.70
  -2 -13   1   -0.23    1.29
  -2 -13   1    0.08    1.11
   1  13  -1    1.63    1.79
  -1 -13   1    0.41    1.57
   0  13  -1   -0.52    1.93
   0 -13   1   -0.62    1.54
   0 -13   1   -0.97    1.65
  -1  13  -1    6.31    2.45
   1 -13   1    7.47    2.09
   1 -13   1    6.32    2.24
  -2  13  -1    2.92    2.22
   2 -13   1    2.48    1.68
  10  12  -1    3.20    2.09
  10  12  -1    1.44    2.01
 -10 -12   1    2.83    1.95
 -10 -12   1    1.93    1.98
 -10 -12   1    0.28    1.75
   9  12  -1    0.63    1.77
   9  12  -1   -0.81    1.78
  -9 -12   1    1.63    1.75
  -9 -12   1   -0.35    1.77
  -9 -12   1   -0.33    1.59
   8  12  -1    2.00    1.96
   8  12  -1    2.30    1.58
  -8 -12   1    0.48    1.60
  -8 -12   1   -0.28    1.69
  -8 -12   1   -1.22    1.57
   7  12  -1    6.10    2.22
   7  12  -1    1.49    1.35
   7  12  -1    3.44    1.48
  -7 -12   1    2.89    1.94
  -7 -12   1    2.28    1.78
   6  12  -1   28.18    2.60
   6  12  -1   45.57    4.57
  -6 -12   1   33.47    3.93
   5  12  -1   54.58    4.74
   5  12  -1   52.56    3.13
  -5 -12   1   55.31    4.75
  -5 -12   1   57.74    4.56
   4  12  -1   10.42    2.45
  -4 -12   1    5.77    1.79
  -4 -12   1    7.35    1.91
  -4 -12   1    4.88    1.84
   3  12  -1    0.66    1.49
   3  12  -1    0.35    1.20
  -3 -12   1    0.46    1.28
  -3 -12   1    0.57    1.44
  -3 -12   1   -0.14    1.23
   2  12  -1    2.27    1.67
   2  12  -1    2.10    1.13
  -2 -12   1    3.86    1.63
  -2 -12   1    7.28    1.54
  -2 -12   1    3.46    1.58
   1  12  -1    3.53    0.98
   1  12  -1    3.22    1.82
  -1 -12   1    3.87    1.57
  -1 -12   1    2.81    1.76
  -1 -12   1    2.65    1.10
   0  12  -1   14.24    2.69
   0 -12   1    9.41    2.04
   0 -12   1    9.31    2.34
  -1  12  -1   47.71    4.88
   1 -12   1   44.05    3.82
   1 -12   1   45.13    4.72
   2 -12   1   31.91    3.49
   2 -12   1   38.03    4.35
   3 -12   1   18.32    3.26
   3 -12   1   18.79    2.79
   4 -12   1   -2.28    1.42
   4 -12   1    1.20    2.08
   4 -12   1    2.35    1.96
  11  11  -1    0.61    2.00
  11  11  -1    5.95    2.71
  11  11  -1    5.95    2.43
 -11 -11   1    0.27    1.79
  10  11  -1   -1.93    1.71
  10  11  -1    4.72    2.17
  10  11  -1    1.10    1.94
 -10 -11   1    1.47    2.00
 -10 -11   1   -0.85    1.75
 -10 -11   1    0.32    1.73
   9  11  -1    1.98    1.93
   9  11  -1    1.59    1.67
   9  11  -1   -0.19    1.63
  -9 -11   1    1.26    1.55
  -9 -11   1   -0.70    1.46
  -9 -11   1    0.86    1.57
   8  11  -1    1.59    1.15
   8  11  -1    5.22    2.18
   8  11  -1    1.63    1.53
  -8 -11   1    0.65    1.53
  -8 -11   1    6.62    2.21
  -8 -11   1    0.82    1.68
   7  11  -1   10.48    2.02
   7  11  -1    7.01    2.21
  -7 -11   1    7.41    2.23
  -7 -11   1    8.48    2.13
  -7 -11   1    9.17    2.29
   6  11  -1    5.78    2.48
   6  11  -1    3.34    1.30
   6  11  -1    4.96    1.44
  -6 -11   1    5.35    1.87
  -6 -11   1    6.21    2.01
  -6 -11   1    6.62    1.89
   5  11  -1    0.24    0.88
   5  11  -1    3.98    1.81
   5  11  -1    3.85    1.11
  -5 -11   1    3.25    1.71
  -5 -11   1    5.67    1.74
   4  11  -1    0.97    0.62
   4  11  -1    0.62    0.68
   4  11  -1   -0.94    1.18
  -4 -11   1    3.41    1.58
  -4 -11   1    2.80    1.48
  -4 -11   1    1.15    1.39
   3  11  -1    6.39    1.83
   3  11  -1    5.10    1.56
  -3 -11   1    2.60    1.60
  -3 -11   1    4.74    1.35
  -3 -11   1    2.38    1.40
   2  11  -1    3.33    1.57
   2  11  -1    1.08    0.98
  -2 -11   1    1.24    1.07
  -2 -11   1    2.36    1.52
  -2 -11   1    3.24    1.19
   1  11  -1    3.75    1.70
   1  11  -1    6.29    1.13
  -1 -11   1    5.54    1.22
  -1 -11   1    4.84    1.48
  -1 -11   1    4.31    1.76
   0 -11   1    3.14    1.41
   0 -11   1   -0.27    1.27
  -1  11  -1   -0.22    1.39
   1 -11   1    2.31    1.52
   1 -11   1    3.61    1.46
  -2  11  -1    3.25    1.81
   2 -11   1    2.25    1.62
   2 -11   1    1.50    1.29
  -3  11  -1   -1.91    1.36
   3 -11   1   -0.41    0.58
   3 -11   1    1.25    0.58
   3 -11   1   -0.42    1.27
   3 -11   1    2.12    1.67
   4 -11   1   -0.08    1.72
   4 -11   1    4.39    2.18
   5 -11   1    0.89    1.56
   5 -11   1    1.60    1.89
  12  10  -1    5.98    2.75
  12  10  -1    7.14    2.69
 -12 -10   1   10.03    3.16
 -12 -10   1    5.30    2.52
 -12 -10   1   11.18    2.76
  11  10  -1    3.22    2.21
  11  10  -1    0.40    1.94
  11  10  -1    1.72    2.10
 -11 -10   1   -0.80    1.72
 -11 -10   1   -0.03    1.67
 -11 -10   1    2.54    2.19
  10  10  -1   -1.58    1.60
  10  10  -1   -2.41    1.35
  10  10  -1    0.71    1.86
 -10 -10   1   -0.38    1.54
 -10 -10   1   -1.75    1.46
 -10 -10   1    0.04    1.84
   9  10  -1   -1.02    1.56
   9  10  -1   -0.34    1.69
   9  10  -1    0.83    1.64
   9  10  -1   -1.44    1.19
  -9 -10   1    1.87    1.86
  -9 -10   1    0.24    1.50
  -9 -10   1    1.09    1.43
   8  10  -1    6.76    1.58
   8  10  -1    8.55    2.25
   8  10  -1    8.47    2.33
  -8 -10   1   11.01    2.32
  -8 -10   1    4.18    1.71
  -8 -10   1   12.17    2.58
   7  10  -1   41.68    3.74
   7  10  -1   52.12    4.45
   7  10  -1   42.72    3.68
   7  10  -1   46.00    3.19
  -7 -10   1   53.21    4.24
  -7 -10   1   50.66    4.21
  -7 -10   1   53.18    4.39
   6  10  -1   49.14    4.20
   6  10  -1   44.57    3.51
   6  10  -1   41.85    2.71
   6  10  -1   42.18    3.37
  -6 -10   1   50.04    4.05
  -6 -10   1   52.19    3.98
   5  10  -1    7.80    2.02
   5  10  -1    8.22    1.51
   5  10  -1    6.56    1.41
  -5 -10   1    9.91    2.14
  -5 -10   1    7.11    1.73
  -5 -10   1    6.27    1.76
   4  10  -1    1.21    0.85
   4  10  -1   -0.95    1.20
   4  10  -1   -0.80    1.10
  -4 -10   1    0.02    1.19
  -4 -10   1    0.42    1.22
   3  10  -1    2.47    0.58
   3  10  -1    1.99    1.42
   3  10  -1    4.38    1.26
   3  10  -1    2.49    0.66
  -3 -10   1    2.61    1.45
  -3 -10   1    3.11    1.23
  -3 -10   1    2.28    1.12
   2  10  -1    3.39    1.57
   2  10  -1    2.58    1.00
  -2 -10   1    3.90    1.59
  -2 -10   1    4.72    1.32
  -2 -10   1   -0.65    1.14
   1  10  -1   19.44    1.83
   1  10  -1   20.43    2.80
  -1 -10   1   21.65    2.03
  -1 -10   1   18.85    2.38
  -1 -10   1   17.56    2.60
  -1 -10   1   17.57    2.44
   0  10  -1  115.33    7.03
   0 -10   1  114.59    5.67
   0 -10   1  103.64    6.32
   0 -10   1  105.75    6.84
   0 -10   1  108.55    6.52
  -1  10  -1   38.57    4.02
   1 -10   1   41.13    3.20
   1 -10   1   34.57    3.74
   1 -10   1   37.82    3.33
  -2  10  -1   20.03    3.51
   2 -10   1   18.73    1.18
   2 -10   1   20.24    2.49
   2 -10   1   13.86    2.52
   2 -10   1   19.09    1.23
  -3  10  -1    1.73    1.61
   3 -10   1    1.19    1.42
   3 -10   1    1.97    1.26
   4 -10   1   -0.52    1.63
   4 -10   1   -0.60    1.01
   4 -10   1   -0.32    1.14
   4 -10   1   -0.89    1.43
   5 -10   1    2.25    1.48
   5 -10   1    3.19    1.78
   5 -10   1    0.30    1.35
   5 -10   1    1.31    1.84
   6 -10   1   16.41    2.74
   6 -10   1   21.31    3.29
   6 -10   1   12.18    3.00
   7 -10   1   31.30    3.97
   7 -10   1   22.45    3.40
   7 -10   1   29.04    4.42
  12   9  -1   -0.20    2.11
  12   9  -1   -2.28    1.77
  12   9  -1    2.45    2.15
  11   9  -1    4.91    2.30
  11   9  -1    3.15    2.04
  11   9  -1   -2.43    1.63
 -11  -9   1    3.62    2.17
 -11  -9   1    1.97    2.04
  10   9  -1   -0.45    1.64
  10   9  -1    3.33    2.07
  10   9  -1    0.32    1.76
 -10  -9   1    0.46    1.31
 -10  -9   1    3.76    1.92
   9   9  -1    0.69    1.43
   9   9  -1   -2.31    1.35
   9   9  -1    1.31    1.64
  -9  -9   1   -1.41    1.31
  -9  -9   1    2.35    1.56
  -9  -9   1   -1.83    1.35
   8   9  -1    9.82    2.42
   8   9  -1   10.60    1.88
   8   9  -1    7.03    1.92
   8   9  -1   10.54    2.21
  -8  -9   1    6.68    1.85
   7   9  -1    9.65    2.36
   7   9  -1   12.15    2.17
   7   9  -1   11.40    1.69
   7   9  -1   12.81    2.54
   7   9  -1    9.85    2.03
  -7  -9   1   10.40    2.16
  -7  -9   1   11.85    2.37
  -7  -9   1    9.65    2.21
   6   9  -1   13.28    2.33
   6   9  -1   11.85    1.90
   6   9  -1   11.03    1.95
   6   9  -1    9.65    2.17
   6   9  -1   13.59    1.59
  -6  -9   1   12.65    2.35
  -6  -9   1   10.80    2.11
  -6  -9   1   13.48    2.26
   5   9  -1    4.28    0.79
   5   9  -1    4.80    1.31
   5   9  -1    3.08    1.51
  -5  -9   1    4.13    1.58
  -5  -9   1    4.66    1.53
  -5  -9   1    3.18    1.34
   4   9  -1    0.36    0.85
   4   9  -1   -0.01    0.78
   4   9  -1   -1.69    0.95
  -4  -9   1    1.22    1.22
  -4  -9   1    0.03    1.05
  -4  -9   1   -0.72    0.88
  -4  -9   1   -0.94    0.95
  -4  -9   1   -2.58    0.89
   3   9  -1    4.11    1.18
   3   9  -1    4.90    0.95
   3   9  -1    4.58    0.88
   3   9  -1    0.97    1.21
  -3  -9   1    1.52    1.52
  -3  -9   1    2.36    1.19
  -3  -9   1    1.88    1.25
  -3  -9   1    5.10    1.44
   2   9  -1    3.32    1.00
   2   9  -1    4.68    1.50
  -2  -9   1    3.84    1.50
  -2  -9   1    6.18    1.29
  -2  -9   1    2.41    1.12
  -2  -9   1    3.89    1.25
   1   9  -1    2.59    0.86
   1   9  -1    1.50    1.26
  -1  -9   1    1.61    0.87
  -1  -9   1    2.85    1.39
  -1  -9   1    1.14    1.12
  -1  -9   1    0.61    0.91
   0   9  -1   24.76    1.76
   0   9  -1   22.07    2.93
   0  -9   1   26.27    2.56
   0  -9   1   25.36    1.88
   0  -9   1   26.68    3.00
   0  -9   1   25.05    2.68
  -1   9  -1    1.21    1.29
   1  -9   1    5.60    1.28
   1  -9   1    0.78    1.16
   1  -9   1    5.87    1.65
  -2   9  -1    1.64    1.42
   2  -9   1    0.88    1.29
   2  -9   1    1.81    1.09
   2  -9   1   -0.29    0.53
   2  -9   1    0.77    1.25
  -3   9  -1    1.94    1.47
   3  -9   1    0.13    1.38
   3  -9   1   -0.27    0.99
   3  -9   1   -0.90    1.12
   3  -9   1    0.49    0.82
   4  -9   1   -0.26    1.37
   4  -9   1   -0.99    1.01
   4  -9   1    2.80    1.61
   4  -9   1   -0.42    1.02
   5  -9   1   -0.70    1.31
   5  -9   1    0.11    1.51
   5  -9   1   -0.92    1.22
   5  -9   1    1.35    1.40
   6  -9   1    0.93    1.51
   6  -9   1   -0.07    1.65
   6  -9   1    0.72    1.47
   7  -9   1    3.84    1.95
   7  -9   1    3.24    1.90
   7  -9   1    5.51    2.38
   8  -9   1    7.33    2.86
   8  -9   1    6.21    2.50
   8  -9   1    1.81    1.77
  13   8  -1    0.61    2.11
  13   8  -1    1.33    2.47
  13   8  -1    1.94    2.27
 -13  -8   1    0.80    1.94
 -13  -8   1   -0.03    2.08
  12   8  -1    1.63    2.27
  12   8  -1   -1.88    1.83
  12   8  -1   -0.07    1.94
 -12  -8   1   -0.38    1.76
 -12  -8   1    2.54    2.20
  11   8  -1    0.96    1.75
  11   8  -1   -0.45    1.75
  11   8  -1   -0.51    1.61
 -11  -8   1    5.05    2.23
 -11  -8   1    0.18    1.74
  10   8  -1   26.14    3.51
  10   8  -1   30.37    4.05
  10   8  -1   34.08    3.91
 -10  -8   1   27.31    3.86
 -10  -8   1   31.13    3.86
   9   8  -1   80.91    5.39
   9   8  -1   62.13    5.16
  -9  -8   1   60.63    5.07
  -9  -8   1   69.42    5.27
   8   8  -1   23.08    2.97
   8   8  -1   24.18    3.06
   8   8  -1   21.48    2.88
   8   8  -1   25.39    3.26
  -8  -8   1   22.92    3.04
  -8  -8   1   25.25    3.39
   7   8  -1    7.47    2.05
   7   8  -1    9.18    1.97
   7   8  -1    7.13    1.94
   7   8  -1   10.80    2.06
   7   8  -1   13.88    1.95
  -7  -8   1   13.72    2.24
  -7  -8   1    4.30    1.75
  -7  -8   1    9.68    2.19
   6   8  -1   16.14    2.17
   6   8  -1   13.34    2.18
   6   8  -1   13.22    1.97
   6   8  -1   17.01    1.83
   6   8  -1   17.94    2.64
  -6  -8   1   17.41    2.31
  -6  -8   1   14.19    2.17
  -6  -8   1   17.85    2.58
  -6  -8   1   11.23    2.10
   5   8  -1    0.82    0.71
   5   8  -1   -1.11    0.96
   5   8  -1    0.45    1.01
   5   8  -1    0.76    0.92
   5   8  -1    2.22    1.39
  -5  -8   1    1.70    1.17
  -5  -8   1    1.14    1.27
  -5  -8   1    0.79    1.09
  -5  -8   1    1.73    1.11
  -5  -8   1    1.28    1.05
  -5  -8   1    4.09    1.37
   4   8  -1   -0.40    0.74
   4   8  -1   -0.99    0.96
   4   8  -1    0.43    0.44
   4   8  -1    1.47    0.92
   4   8  -1    1.39    1.02
  -4  -8   1    0.53    1.07
  -4  -8   1    0.14    0.92
  -4  -8   1    1.20    1.03
  -4  -8   1    0.14    0.98
  -4  -8   1   -0.82    0.84
  -4  -8   1    1.33    1.13
   3   8  -1   19.93    1.67
   3   8  -1   19.57    2.46
   3   8  -1   19.72    1.84
   3   8  -1   16.92    1.97
  -3  -8   1   16.08    2.13
  -3  -8   1   20.87    2.78
  -3  -8   1   18.81    2.33
  -3  -8   1   24.83    2.49
  -3  -8   1   16.94    2.09
  -3  -8   1   23.34    2.67
   2   8  -1   38.05    2.28
   2   8  -1   39.69    2.73
   2   8  -1   37.94    3.18
   2   8  -1   40.99    2.30
  -2  -8   1   42.99    2.88
  -2  -8   1   38.74    3.29
  -2  -8   1   40.85    3.01
  -2  -8   1   40.73    3.25
  -2  -8   1   36.28    3.16
   1   8  -1  105.14    6.58
   1   8  -1  113.78    5.96
  -1  -8   1  116.26    6.08
  -1  -8   1  121.87    6.78
  -1  -8   1  114.43    6.35
  -1  -8   1  120.70    6.32
  -1  -8   1  120.35    7.23
  -1  -8   1  110.57    7.47
   0   8  -1    5.54    1.56
   0   8  -1    3.79    0.78
   0   8  -1    5.38    1.51
   0  -8   1    4.85    1.49
   0  -8   1    4.58    0.90
   0  -8   1    4.06    1.09
   0  -8   1    2.55    1.25
   0  -8   1    2.76    1.07
  -1   8  -1   11.35    2.05
   1  -8   1   15.45    0.97
   1  -8   1   13.57    1.03
   1  -8   1   12.84    2.05
   1  -8   1   13.95    0.97
   1  -8   1   15.68    1.82
   1  -8   1   13.46    2.16
   1  -8   1   15.30    1.98
  -2   8  -1    1.82    1.25
   2  -8   1    1.40    1.04
   2  -8   1    0.90    0.92
   2  -8   1    2.32    1.29
   2  -8   1    1.50    0.70
  -3   8  -1   -0.17    1.09
   3  -8   1    0.37    1.06
   3  -8   1   -0.31    1.00
   3  -8   1    0.63    0.86
   3  -8   1    1.07    0.84
   4  -8   1    2.15    1.21
   4  -8   1    0.87    1.10
   4  -8   1    2.05    1.30
   4  -8   1    2.20    1.25
   4  -8   1    1.26    1.23
   5  -8   1   26.49    2.87
   5  -8   1   17.21    2.43
   5  -8   1   23.06    2.97
   5  -8   1   26.20    3.39
   6  -8   1   26.55    3.62
   6  -8   1   34.27    3.99
   6  -8   1   24.02    3.02
   7  -8   1   14.61    2.79
   7  -8   1   16.65    3.01
   8  -8   1    7.31    2.29
   8  -8   1   11.71    2.50
   8  -8   1    2.65    1.98
   9  -8   1    0.06    1.81
   9  -8   1    2.58    2.28
   9  -8   1    3.89    2.26
  13   7  -1    0.19    2.15
  13   7  -1    2.67    2.11
 -13  -7   1   -0.03    2.02
 -13  -7   1    5.37    2.39
  12   7  -1   -1.28    1.82
  12   7  -1    2.65    2.15
  12   7  -1   -0.29    1.78
 -12  -7   1    0.00    1.88
 -12  -7   1    1.35    2.05
  11   7  -1    4.62    2.31
  11   7  -1    2.05    1.79
 -11  -7   1    1.37    1.69
 -11  -7   1    6.01    2.11
  10   7  -1   -0.53    1.13
  10   7  -1    0.86    1.56
  10   7  -1    2.23    1.70
 -10  -7   1    0.09    1.52
 -10  -7   1   -0.25    1.07
   9   7  -1    9.77    2.17
   9   7  -1   12.71    2.48
   9   7  -1   12.97    2.58
  -9  -7   1   14.86    3.25
   8   7  -1    6.12    1.89
   8   7  -1    9.53    2.03
   8   7  -1    4.11    1.60
   8   7  -1    9.15    2.09
  -8  -7   1    3.61    2.24
  -8  -7   1    5.23    1.70
  -8  -7   1    3.12    1.52
   7   7  -1    0.10    1.15
   7   7  -1    0.51    1.26
   7   7  -1   -0.66    1.02
   7   7  -1    0.20    1.07
   7   7  -1   -0.60    1.01
  -7  -7   1   -0.55    1.20
  -7  -7   1    0.43    1.27
  -7  -7   1   -0.66    1.10
   6   7  -1    3.12    1.38
   6   7  -1    3.52    1.27
   6   7  -1    1.19    1.20
   6   7  -1   -0.84    0.87
   6   7  -1    1.04    0.93
   6   7  -1    0.69    1.04
  -6  -7   1    3.69    1.50
  -6  -7   1    3.94    1.36
  -6  -7   1    0.85    1.08
  -6  -7   1    0.74    0.98
   5   7  -1    0.32    0.86
   5   7  -1    0.95    1.14
   5   7  -1    0.08    0.71
   5   7  -1    1.30    1.13
   5   7  -1    1.12    1.11
  -5  -7   1    1.02    0.97
  -5  -7   1    0.13    1.02
  -5  -7   1   -1.06    0.85
  -5  -7   1   -0.98    0.59
  -5  -7   1    0.95    1.01
  -5  -7   1    1.47    0.97
   4   7  -1   10.59    1.82
   4   7  -1    9.39    1.41
   4   7  -1    9.92    1.09
   4   7  -1    9.25    1.53
   4   7  -1    7.32    1.39
  -4  -7   1    9.91    1.66
  -4  -7   1    7.96    1.66
  -4  -7   1   12.46    1.82
  -4  -7   1    7.19    1.52
  -4  -7   1    7.83    1.46
  -4  -7   1    9.89    1.57
   3   7  -1   41.42    2.79
   3   7  -1   47.14    3.37
   3   7  -1   41.86    2.23
   3   7  -1   42.25    2.96
   3   7  -1   48.02    2.81
  -3  -7   1   44.48    3.09
  -3  -7   1   45.93    3.13
  -3  -7   1   40.12    3.16
  -3  -7   1   46.43    3.22
  -3  -7   1   40.09    3.00
  -3  -7   1   48.70    3.40
   2   7  -1    5.62    0.86
   2   7  -1    6.49    1.46
   2   7  -1    7.84    1.23
   2   7  -1    5.13    0.86
  -2  -7   1    6.90    1.52
  -2  -7   1    5.20    1.14
  -2  -7   1    7.40    1.27
  -2  -7   1    6.71    1.44
  -2  -7   1    5.83    1.42
  -2  -7   1    5.76    1.23
   1   7  -1   24.60    2.04
   1   7  -1   24.06    2.57
   1   7  -1   25.74    1.41
   1   7  -1   24.25    1.41
  -1  -7   1   27.54    2.83
  -1  -7   1   24.27    2.52
  -1  -7   1   25.10    2.09
  -1  -7   1   22.92    2.09
  -1  -7   1   28.22    2.00
  -1  -7   1   29.46    2.50
   0   7  -1    3.50    1.26
   0   7  -1    6.71    0.89
   0   7  -1    8.01    1.56
   0  -7   1    5.77    1.34
   0  -7   1    6.69    1.22
   0  -7   1    6.27    0.90
   0  -7   1    3.81    1.03
   0  -7   1    5.31    1.25
  -1   7  -1    6.84    1.61
  -1   7  -1    8.37    1.53
   1  -7   1    8.11    1.29
   1  -7   1   10.58    1.67
   1  -7   1    8.88    1.61
   1  -7   1    9.68    0.88
   1  -7   1    9.92    0.88
   1  -7   1    6.72    1.30
  -2   7  -1    4.68    1.42
  -2   7  -1    2.25    1.12
   2  -7   1    1.48    0.93
   2  -7   1    3.67    1.32
   2  -7   1    2.33    0.95
   2  -7   1    1.38    0.67
   2  -7   1    2.10    1.04
  -3   7  -1    0.12    0.99
  -3   7  -1    1.49    1.18
   3  -7   1    0.93    0.82
   3  -7   1    1.54    1.04
   3  -7   1    1.55    1.30
   3  -7   1    0.44    0.99
   4  -7   1    4.67    1.31
   4  -7   1    5.84    1.44
   4  -7   1    4.83    1.66
   4  -7   1    4.45    1.45
   4  -7   1    7.04    1.46
   5  -7   1    0.95    1.40
   5  -7   1   -1.83    0.91
   5  -7   1   -0.38    1.05
   5  -7   1   -0.27    0.96
   5  -7   1   -0.14    1.10
   6  -7   1    0.12    1.20
   6  -7   1    1.52    1.23
   6  -7   1    1.50    1.22
   7  -7   1   -1.14    1.29
   7  -7   1    3.15    1.70
   7  -7   1    2.21    1.49
   8  -7   1    0.77    1.72
   8  -7   1    5.39    1.79
   8  -7   1   -0.24    1.59
   9  -7   1    5.29    2.33
   9  -7   1    7.24    2.32
   9  -7   1    1.29    1.85
  13   6  -1   -1.03    1.88
  13   6  -1    0.52    2.11
  13   6  -1    0.22    2.03
 -13  -6   1   -1.11    1.79
  12   6  -1    2.53    1.94
  12   6  -1    2.40    1.92
  12   6  -1    1.80    2.11
 -12  -6   1    2.73    2.16
 -12  -6   1    2.31    2.00
  11   6  -1   20.56    3.44
  11   6  -1   12.56    2.62
  11   6  -1   12.22    2.72
 -11  -6   1   16.15    3.03
 -11  -6   1   12.23    2.72
  10   6  -1   43.97    4.72
  10   6  -1   41.99    4.29
  10   6  -1   39.75    4.31
 -10  -6   1   39.40    4.41
 -10  -6   1   50.21    4.86
   9   6  -1   45.07    4.58
   9   6  -1   48.89    4.04
   9   6  -1   54.68    4.53
  -9  -6   1   48.62    4.21
  -9  -6   1   60.92    4.51
   8   6  -1    3.22    1.40
   8   6  -1    4.38    1.56
   8   6  -1    0.55    1.31
   8   6  -1    3.76    1.41
  -8  -6   1    2.71    1.56
  -8  -6   1    2.89    1.49
  -8  -6   1    3.04    1.31
   7   6  -1    7.00    1.62
   7   6  -1    8.35    1.76
   7   6  -1    8.28    1.66
   7   6  -1    6.94    1.75
   7   6  -1    6.18    1.76
  -7  -6   1    9.53    1.69
  -7  -6   1    8.24    1.90
  -7  -6   1    7.58    1.75
   6   6  -1    4.94    1.59
   6   6  -1    5.34    1.33
   6   6  -1    9.83    1.81
   6   6  -1    4.36    1.26
   6   6  -1    5.27    1.43
   6   6  -1    4.59    1.44
  -6  -6   1   10.66    1.80
  -6  -6   1    6.64    1.52
  -6  -6   1    5.80    1.40
  -6  -6   1    5.17    1.51
   5   6  -1   17.98    1.78
   5   6  -1   13.00    1.82
   5   6  -1   12.50    1.83
   5   6  -1   13.49    2.04
   5   6  -1   14.68    1.99
   5   6  -1   13.95    1.99
  -5  -6   1   14.16    2.03
  -5  -6   1   15.00    1.94
  -5  -6   1    8.75    1.64
  -5  -6   1   15.19    1.95
   4   6  -1   27.06    2.19
   4   6  -1   25.66    2.53
   4   6  -1   23.15    2.48
   4   6  -1   28.92    3.10
   4   6  -1   27.38    1.92
   4   6  -1   35.09    2.39
  -4  -6   1   25.03    2.52
  -4  -6   1   24.37    2.22
  -4  -6   1   27.92    2.77
  -4  -6   1   26.61    2.30
  -4  -6   1   25.30    2.29
   3   6  -1   93.28    4.47
   3   6  -1   85.60    5.20
   3   6  -1   90.29    4.86
   3   6  -1   92.72    4.81
   3   6  -1   93.55    5.05
  -3  -6   1   84.03    5.14
  -3  -6   1   87.08    5.12
  -3  -6   1   90.01    5.09
  -3  -6   1   82.14    4.96
  -3  -6   1   86.26    5.18
  -3  -6   1   96.86    5.07
   2   6  -1  142.74    6.93
   2   6  -1  144.42    7.16
   2   6  -1  144.43    6.89
   2   6  -1  141.09    7.48
  -2  -6   1  131.38    7.42
  -2  -6   1  138.16    7.22
  -2  -6   1  137.42    7.47
  -2  -6   1  135.32    7.17
  -2  -6   1  142.13    7.22
  -2  -6   1  146.63    7.52
   1   6  -1  131.66    6.85
   1   6  -1  126.00    6.04
   1   6  -1  129.90    6.04
   1   6  -1  131.15    6.40
  -1  -6   1  114.96    6.41
  -1  -6   1  126.51    6.95
  -1  -6   1  120.75    6.77
  -1  -6   1  136.83    6.94
  -1  -6   1  123.06    6.54
  -1  -6   1  130.71    6.46
   0   6  -1    7.99    1.43
   0   6  -1    9.64    1.44
   0   6  -1    8.06    0.95
   0  -6   1    8.73    1.51
   0  -6   1    6.96    0.96
   0  -6   1    8.25    1.12
   0  -6   1    7.65    1.31
  -1   6  -1    4.24    1.33
  -1   6  -1    4.03    1.13
   1  -6   1    6.02    1.09
   1  -6   1    5.11    0.71
   1  -6   1    7.79    1.46
   1  -6   1    6.11    1.05
   1  -6   1    5.61    0.68
   1  -6   1    3.86    1.16
  -2   6  -1    2.44    1.00
  -2   6  -1    1.88    1.06
   2  -6   1    2.29    0.81
   2  -6   1    3.12    1.06
   2  -6   1    1.96    1.07
   2  -6   1    1.79    0.75
   2  -6   1    2.70    0.80
  -3   6  -1  106.13    5.95
  -3   6  -1  101.31    6.13
   3  -6   1  107.49    6.03
   3  -6   1  100.09    5.68
   3  -6   1   99.74    6.11
   3  -6   1  101.01    5.61
   3  -6   1  111.65    5.72
   4  -6   1   73.27    4.54
   4  -6   1   64.97    4.56
   4  -6   1   86.78    5.13
   4  -6   1   74.63    4.95
   4  -6   1   72.19    4.51
  -5   6  -1  110.21    6.51
   5  -6   1  120.07    7.00
   5  -6   1  113.91    6.38
   5  -6   1  110.20    6.53
   5  -6   1  113.35    6.59
   5  -6   1  106.57    6.40
   6  -6   1    0.73    1.23
   6  -6   1    1.46    1.25
   6  -6   1   -0.69    1.04
   6  -6   1    0.18    1.05
   7  -6   1   10.53    2.08
   7  -6   1    6.20    1.71
   7  -6   1    7.35    2.05
   8  -6   1   -1.83    1.29
   8  -6   1   -1.68    1.19
   8  -6   1   -0.04    1.41
   9  -6   1    4.21    2.04
   9  -6   1    2.36    1.99
   9  -6   1    1.12    1.89
  10  -6   1    5.34    2.16
  10  -6   1    5.22    2.23
  13   5  -1    5.47    2.50
  13   5  -1    5.59    2.21
  13   5  -1    2.78    2.45
 -13  -5   1    5.67    2.49
 -13  -5   1   -0.40    1.92
  12   5  -1    4.96    2.03
  12   5  -1    5.38    2.38
  12   5  -1   12.92    2.99
 -12  -5   1    5.56    2.19
 -12  -5   1   10.44    2.70
  11   5  -1    0.37    1.41
  11   5  -1    2.31    1.81
  11   5  -1    0.39    1.82
 -11  -5   1    1.96    1.68
 -11  -5   1    2.88    1.91
  10   5  -1    1.97    1.99
  10   5  -1    2.22    1.67
  10   5  -1    1.65    1.40
 -10  -5   1    4.53    1.89
 -10  -5   1    1.51    1.58
   9   5  -1    1.32    1.27
   9   5  -1    1.61    1.51
   9   5  -1    0.90    1.32
  -9  -5   1    1.86    1.56
  -9  -5   1    2.05    1.46
   8   5  -1    0.77    1.19
   8   5  -1    1.07    1.23
   8   5  -1    1.83    1.30
   8   5  -1    1.16    1.28
  -8  -5   1    1.01    1.39
  -8  -5   1    1.33    1.45
  -8  -5   1    2.81    1.37
   7   5  -1    2.03    1.08
   7   5  -1   -0.56    0.96
   7   5  -1    1.13    0.98
   7   5  -1    0.51    1.19
   7   5  -1   -1.58    0.92
  -7  -5   1   -1.58    0.87
  -7  -5   1    2.68    1.26
  -7  -5   1    1.37    0.99
  -7  -5   1    0.00    1.14
  -7  -5   1   -0.81    0.84
   6   5  -1    3.15    1.37
   6   5  -1    0.82    1.18
   6   5  -1    2.51    1.10
   6   5  -1    3.10    1.21
   6   5  -1    2.08    1.18
   6   5  -1    2.23    1.09
  -6  -5   1    5.32    1.34
  -6  -5   1    2.01    1.20
  -6  -5   1   -0.39    0.89
  -6  -5   1    0.70    1.01
  -6  -5   1    2.49    0.99
   5   5  -1    1.09    0.84
   5   5  -1    2.77    1.07
   5   5  -1    0.62    0.81
   5   5  -1    1.15    0.98
   5   5  -1    0.87    0.89
   5   5  -1   -0.48    0.63
  -5  -5   1    0.00    0.81
  -5  -5   1    0.39    0.88
  -5  -5   1    0.68    0.73
  -5  -5   1    1.88    0.97
  -5  -5   1    1.01    1.05
   4   5  -1    1.05    0.94
   4   5  -1    0.77    0.67
   4   5  -1   -0.59    0.66
   4   5  -1    0.82    0.91
   4   5  -1    0.65    0.66
   4   5  -1    1.13    0.85
  -4  -5   1    0.07    0.78
  -4  -5   1   -0.25    0.64
  -4  -5   1   -0.48    0.72
  -4  -5   1    1.15    0.92
  -4  -5   1    0.72    0.74
  -4  -5   1    1.75    0.97
   3   5  -1    4.00    0.93
   3   5  -1    5.82    1.08
   3   5  -1    4.51    0.73
   3   5  -1    2.76    0.95
   3   5  -1    3.31    1.16
   3   5  -1    2.58    1.00
  -3  -5   1    1.76    0.83
  -3  -5   1    4.74    1.15
  -3  -5   1    4.37    0.79
  -3  -5   1    5.74    1.14
  -3  -5   1    3.97    1.05
  -3  -5   1    4.40    1.06
   2   5  -1   37.12    2.37
   2   5  -1   40.39    2.37
   2   5  -1   33.85    2.67
   2   5  -1   38.94    2.06
   2   5  -1   36.56    2.50
  -2  -5   1   41.64    2.78
  -2  -5   1   40.08    2.12
  -2  -5   1   46.80    2.76
  -2  -5   1   42.00    2.77
  -2  -5   1   38.95    2.55
  -2  -5   1   38.06    2.74
   1   5  -1   10.58    0.96
   1   5  -1   11.38    1.54
   1   5  -1   12.01    1.23
   1   5  -1   10.10    0.91
  -1  -5   1   10.32    1.49
  -1  -5   1   10.89    1.47
  -1  -5   1   11.18    1.24
  -1  -5   1    9.51    1.23
  -1  -5   1   12.63    1.35
  -1  -5   1   10.27    1.54
   0   5  -1    4.39    1.06
   0   5  -1    4.50    0.70
   0   5  -1    3.97    1.03
   0  -5   1    3.17    0.78
   0  -5   1    4.93    0.77
   0  -5   1    4.94    0.88
   0  -5   1    2.35    0.95
   0  -5   1    3.72    1.05
   0  -5   1    3.81    0.41
  -1   5  -1   20.32    1.80
  -1   5  -1   23.13    2.23
   1  -5   1   19.79    1.67
   1  -5   1   23.26    2.20
   1  -5   1   21.91    1.34
   1  -5   1   23.84    1.98
   1  -5   1   21.80    1.46
   1  -5   1   22.20    1.60
  -2   5  -1    7.40    1.39
  -2   5  -1   10.83    1.50
   2  -5   1   10.72    1.22
   2  -5   1    9.94    1.45
   2  -5   1    8.69    1.15
   2  -5   1    8.71    1.18
   2  -5   1    8.18    1.45
  -3   5  -1    9.82    1.66
  -3   5  -1   10.93    1.57
   3  -5   1    8.97    1.26
   3  -5   1    8.56    1.39
   3  -5   1   12.61    1.74
   3  -5   1   13.25    1.54
  -4   5  -1    1.25    0.84
  -4   5  -1    2.63    0.46
   4  -5   1    2.81    1.22
   4  -5   1    4.25    1.05
   4  -5   1    0.90    1.04
   4  -5   1    0.54    0.86
   4  -5   1    2.32    0.95
   4  -5   1    2.56    1.08
  -5   5  -1   -0.59    0.44
  -5   5  -1    0.36    0.99
  -5   5  -1   -0.13    0.45
   5  -5   1    1.02    0.92
   5  -5   1   -0.95    0.84
   5  -5   1    0.18    1.12
   5  -5   1    0.71    0.97
   5  -5   1    1.62    1.01
   5  -5   1    0.55    0.94
  -6   5  -1   19.60    1.55
  -6   5  -1   18.28    1.52
  -6   5  -1   22.93    2.51
   6  -5   1   19.70    2.38
   6  -5   1   20.26    2.74
   6  -5   1   19.95    2.63
   6  -5   1   20.50    2.52
   6  -5   1   15.95    2.50
  -7   5  -1    4.92    0.97
   7  -5   1    8.56    2.08
   7  -5   1    4.04    1.48
   7  -5   1    6.15    0.64
   7  -5   1    7.18    1.83
  -8   5  -1   15.36    1.76
  -8   5  -1   15.39    1.64
   8  -5   1   13.48    2.37
   8  -5   1   17.96    1.27
   8  -5   1   13.32    2.67
   8  -5   1   14.89    2.35
  -9   5  -1   -0.33    0.86
  -9   5  -1   -0.43    0.75
   9  -5   1   -2.15    1.34
   9  -5   1   -0.02    0.63
   9  -5   1   -0.68    1.15
   9  -5   1   -1.97    1.24
 -10   5  -1   -0.45    1.21
  10  -5   1    1.95    1.79
  10  -5   1    0.76    1.82
  11  -5   1    1.41    1.85
  11  -5   1    0.26    1.76
  11  -5   1    2.13    2.15
  13   4  -1    8.13    2.94
  13   4  -1   15.70    3.65
  13   4  -1   14.23    3.00
 -13  -4   1   13.24    3.05
 -13  -4   1   10.26    2.82
  12   4  -1   24.05    3.71
  12   4  -1   31.08    3.79
 -12  -4   1   22.26    3.55
 -12  -4   1   17.69    3.26
  11   4  -1   61.12    5.35
  11   4  -1   77.40    5.40
 -11  -4   1   67.57    5.40
 -11  -4   1   68.52    5.56
  10   4  -1   16.73    3.30
  10   4  -1   15.50    2.58
 -10  -4   1   17.52    2.97
 -10  -4   1   21.92    3.09
   9   4  -1    7.89    1.91
   9   4  -1    5.20    1.82
  -9  -4   1    7.69    2.07
  -9  -4   1    4.80    1.71
   8   4  -1   -0.28    1.15
   8   4  -1   -0.02    1.13
   8   4  -1    1.84    1.13
  -8  -4   1    0.00    1.14
  -8  -4   1   -0.43    0.83
  -8  -4   1    0.89    1.35
  -8  -4   1    0.52    1.11
   7   4  -1    4.68    1.39
   7   4  -1    5.72    1.49
   7   4  -1    2.89    1.33
   7   4  -1    3.66    1.36
   7   4  -1    4.76    1.47
   7   4  -1    4.84    1.44
  -7  -4   1    3.23    1.29
  -7  -4   1    4.45    1.42
  -7  -4   1    3.94    1.38
  -7  -4   1    7.12    1.60
  -7  -4   1    3.46    1.44
  -7  -4   1    3.97    1.17
   6   4  -1   36.11    3.12
   6   4  -1   39.86    2.97
   6   4  -1   43.34    3.03
   6   4  -1   38.31    3.14
   6   4  -1   40.23    3.05
   6   4  -1   38.92    3.02
  -6  -4   1   37.27    3.05
  -6  -4   1   47.23    3.30
  -6  -4   1   38.14    3.05
  -6  -4   1   37.55    2.78
   5   4  -1  201.72   10.19
   5   4  -1  206.82   10.13
   5   4  -1  204.74   10.24
   5   4  -1  201.76   10.36
   5   4  -1  199.08   10.10
   5   4  -1  200.39   10.14
  -5  -4   1  192.90   10.26
  -5  -4   1  195.92   10.20
  -5  -4   1  202.34   10.00
  -5  -4   1  203.82   10.24
   4   4  -1   63.11    3.64
   4   4  -1   65.95    3.72
   4   4  -1   61.21    3.67
   4   4  -1   62.54    3.89
   4   4  -1   61.37    3.78
   4   4  -1   54.14    3.66
  -4  -4   1   61.13    3.75
  -4  -4   1   55.14    3.64
  -4  -4   1   61.23    3.84
  -4  -4   1   66.53    3.63
  -4  -4   1   60.19    3.74
   3   4  -1    7.65    1.20
   3   4  -1    9.05    1.11
   3   4  -1   10.45    1.45
   3   4  -1   10.76    1.35
   3   4  -1   10.95    1.32
   3   4  -1    9.25    1.26
  -3  -4   1    8.52    1.38
  -3  -4   1    7.52    1.22
  -3  -4   1   10.00    1.34
  -3  -4   1    7.57    1.30
  -3  -4   1    6.07    1.10
  -3  -4   1    8.18    1.13
   2   4  -1   -0.79    0.56
   2   4  -1    1.01    0.70
   2   4  -1   -0.27    0.42
   2   4  -1    0.04    0.58
   2   4  -1    1.41    0.80
   2   4  -1    0.68    0.77
  -2  -4   1    0.29    0.67
  -2  -4   1    0.05    0.73
  -2  -4   1    0.55    0.82
  -2  -4   1   -0.57    0.59
  -2  -4   1    0.25    0.44
  -2  -4   1    0.49    0.69
   1   4  -1    6.91    0.79
   1   4  -1    4.04    1.00
   1   4  -1    7.49    0.76
   1   4  -1    8.66    0.99
   1   4  -1    5.75    0.52
  -1  -4   1    4.82    0.83
  -1  -4   1    6.95    1.19
  -1  -4   1    5.04    1.07
  -1  -4   1    5.41    1.05
  -1  -4   1    7.66    1.02
  -1  -4   1    5.58    0.89
  -1  -4   1    6.55    0.74
   0   4  -1   43.05    2.68
   0   4  -1   39.08    2.65
   0   4  -1   39.69    2.26
   0  -4   1   41.71    2.39
   0  -4   1   40.47    2.32
   0  -4   1   45.79    2.73
   0  -4   1   41.66    2.30
   0  -4   1   40.45    2.64
  -1   4  -1   30.81    2.24
  -1   4  -1   27.27    2.24
   1  -4   1   34.04    2.30
   1  -4   1   32.31    2.31
   1  -4   1   33.94    1.92
   1  -4   1   31.27    1.73
   1  -4   1   32.33    1.94
   1  -4   1   34.16    1.99
  -2   4  -1  249.41   11.78
  -2   4  -1  230.51   11.56
   2  -4   1  238.92   11.59
   2  -4   1  230.34   11.40
   2  -4   1  241.29   10.85
   2  -4   1  240.80   11.34
   2  -4   1  235.22   11.70
   2  -4   1  243.69   10.83
   2  -4   1  239.62   11.30
  -3   4  -1  171.10    7.93
  -3   4  -1  171.42    8.59
  -3   4  -1  177.12    7.94
   3  -4   1  189.06    8.79
   3  -4   1  159.26    9.57
   3  -4   1  158.68    8.75
   3  -4   1  167.71    8.38
   3  -4   1  167.37    8.61
  -4   4  -1  151.93    7.15
  -4   4  -1  149.32    7.12
  -4   4  -1  145.58    7.68
   4  -4   1  149.63    6.86
   4  -4   1  150.57    7.60
   4  -4   1  155.67    7.80
   4  -4   1  153.60    8.03
   4  -4   1  140.61    7.61
   4  -4   1  142.64    7.98
   4  -4   1  148.26    7.86
  -5   4  -1   52.06    2.99
  -5   4  -1   50.24    3.38
  -5   4  -1   55.66    3.00
   5  -4   1   50.34    3.67
   5  -4   1   55.10    3.55
   5  -4   1   51.20    2.68
   5  -4   1   54.97    3.54
   5  -4   1   44.94    3.68
   5  -4   1   55.30    3.45
  -6   4  -1   41.36    2.75
  -6   4  -1   41.79    3.09
   6  -4   1   52.27    3.40
   6  -4   1   36.95    3.09
   6  -4   1   41.86    3.63
   6  -4   1   49.88    3.62
   6  -4   1   42.79    2.45
   6  -4   1   49.02    3.43
  -7   4  -1    6.58    1.17
  -7   4  -1    4.86    1.13
   7  -4   1    5.43    1.36
   7  -4   1    5.86    0.93
   7  -4   1    6.03    1.68
   7  -4   1    5.52    1.73
  -8   4  -1    0.38    0.91
  -8   4  -1    2.01    0.97
   8  -4   1    0.17    1.11
   8  -4   1    1.58    1.39
   8  -4   1    0.93    1.22
  -9   4  -1   58.25    3.73
  -9   4  -1   50.47    3.64
   9  -4   1   59.38    4.84
   9  -4   1   57.91    4.51
   9  -4   1   55.64    3.38
   9  -4   1   50.36    4.25
 -10   4  -1   43.28    3.29
 -10   4  -1   47.30    3.43
  10  -4   1   41.50    4.17
  10  -4   1   41.66    3.02
  10  -4   1   41.01    4.47
  10  -4   1   44.11    4.86
 -11   4  -1    9.71    1.75
  11  -4   1   16.02    3.08
  11  -4   1   10.75    2.48
  11  -4   1    9.43    2.74
  13   3  -1    8.76    2.65
 -13  -3   1   10.81    2.78
 -13  -3   1   10.84    2.86
  12   3  -1    4.62    1.95
  12   3  -1    3.74    2.09
 -12  -3   1    2.32    1.76
 -12  -3   1    0.37    1.77
  11   3  -1   24.01    3.54
 -11  -3   1   26.53    3.62
 -11  -3   1   30.48    3.76
  10   3  -1    0.46    1.48
  10   3  -1    1.89    1.36
 -10  -3   1    2.40    1.55
   9   3  -1   -0.13    1.05
   9   3  -1    0.00    1.30
  -9  -3   1    2.23    1.39
  -9  -3   1   -0.25    1.06
  -9  -3   1    1.51    1.28
   8   3  -1    2.33    1.30
   8   3  -1   -2.22    0.85
  -8  -3   1   -1.89    1.05
  -8  -3   1   -0.21    0.78
  -8  -3   1   -0.56    1.06
   7   3  -1   43.19    3.48
   7   3  -1   48.10    3.41
   7   3  -1   49.28    3.66
   7   3  -1   42.81    3.51
  -7  -3   1   51.92    3.60
  -7  -3   1   48.18    3.33
  -7  -3   1   55.52    3.65
  -7  -3   1   45.84    3.52
  -7  -3   1   48.90    3.65
  -7  -3   1   42.13    3.59
   6   3  -1    9.02    1.67
   6   3  -1    7.95    1.37
   6   3  -1    7.16    1.43
   6   3  -1    7.47    1.50
   6   3  -1    6.60    1.38
  -6  -3   1    6.96    1.49
  -6  -3   1    7.74    1.61
  -6  -3   1    5.97    1.46
  -6  -3   1    7.37    1.44
  -6  -3   1    6.06    1.32
  -6  -3   1    4.89    1.21
   5   3  -1    1.35    0.95
   5   3  -1    1.12    0.85
   5   3  -1    2.60    1.01
   5   3  -1    1.61    0.94
   5   3  -1    0.66    0.71
  -5  -3   1    1.64    0.83
  -5  -3   1    1.08    0.99
  -5  -3   1    0.36    0.85
  -5  -3   1    1.15    0.80
  -5  -3   1    1.19    0.93
   4   3  -1    0.73    0.71
   4   3  -1    0.26    0.77
   4   3  -1    1.02    0.80
   4   3  -1    0.41    0.60
   4   3  -1    0.12    0.72
   4   3  -1   -1.12    0.75
  -4  -3   1    1.24    0.67
  -4  -3   1    0.18    0.75
  -4  -3   1    0.01    0.86
  -4  -3   1    0.56    0.81
  -4  -3   1    0.07    0.85
   3   3  -1   -0.31    0.69
   3   3  -1    1.36    0.72
   3   3  -1    0.74    0.72
   3   3  -1    0.56    0.64
   3   3  -1    0.78    0.83
   3   3  -1   -0.33    0.65
  -3  -3   1    0.30    0.68
  -3  -3   1   -0.45    0.65
  -3  -3   1    0.81    0.68
  -3  -3   1    1.29    0.86
  -3  -3   1   -0.80    0.80
   2   3  -1    6.08    1.06
   2   3  -1    7.99    1.05
   2   3  -1    6.95    1.03
   2   3  -1    5.33    0.90
   2   3  -1    5.35    0.80
   2   3  -1    5.90    0.93
  -2  -3   1    4.64    0.89
  -2  -3   1    5.51    0.83
  -2  -3   1    4.34    0.84
  -2  -3   1    4.72    1.00
  -2  -3   1    5.00    0.98
  -2  -3   1    4.90    0.94
   1   3  -1    9.76    1.17
   1   3  -1    8.50    0.73
   1   3  -1    7.61    1.02
   1   3  -1   10.16    0.92
   1   3  -1    6.96    0.80
  -1  -3   1    9.60    1.19
  -1  -3   1    9.78    0.97
  -1  -3   1   11.29    1.20
  -1  -3   1    8.61    1.00
  -1  -3   1    8.69    0.98
  -1  -3   1   10.23    0.77
  -1  -3   1    8.20    1.10
   0   3  -1    1.17    0.74
   0   3  -1    0.29    0.45
   0   3  -1    0.55    0.64
   0  -3   1   -0.44    0.62
   0  -3   1   -0.04    0.41
   0  -3   1   -0.47    0.30
   0  -3   1    0.59    0.67
   0  -3   1    0.55    0.48
   0  -3   1   -0.07    0.46
  -1   3  -1   59.26    3.31
  -1   3  -1   61.53    3.38
   1  -3   1   59.20    3.02
   1  -3   1   61.00    2.90
   1  -3   1   59.63    3.11
   1  -3   1   58.27    3.35
   1  -3   1   57.48    3.31
   1  -3   1   57.58    2.99
  -2   3  -1   19.80    1.67
  -2   3  -1   16.23    1.59
   2  -3   1   16.34    1.26
   2  -3   1   18.84    1.51
   2  -3   1   16.09    0.98
   2  -3   1   15.70    1.45
   2  -3   1   17.13    1.32
  -3   3  -1   13.62    1.47
  -3   3  -1   14.28    1.04
  -3   3  -1   12.98    1.00
   3  -3   1   14.84    1.41
   3  -3   1   11.64    0.86
   3  -3   1   15.09    1.37
   3  -3   1   13.29    1.54
   3  -3   1   14.24    1.61
   3  -3   1   12.91    1.46
   3  -3   1   11.50    1.54
  -4   3  -1   43.38    2.51
  -4   3  -1   44.66    2.79
  -4   3  -1   42.90    2.47
   4  -3   1   43.79    2.78
   4  -3   1   44.16    2.32
   4  -3   1   42.01    3.00
   4  -3   1   43.85    3.45
   4  -3   1   44.99    2.89
   4  -3   1   44.93    3.08
   4  -3   1   39.96    2.73
  -5   3  -1    0.33    0.62
  -5   3  -1    0.93    0.68
  -5   3  -1    0.78    0.70
   5  -3   1    1.09    0.83
   5  -3   1    1.43    0.87
   5  -3   1    1.55    0.80
   5  -3   1    2.06    1.06
   5  -3   1    1.12    1.03
   5  -3   1    1.65    0.56
   5  -3   1    2.78    1.08
  -6   3  -1    2.49    0.89
  -6   3  -1    3.17    0.90
  -6   3  -1    2.10    0.87
   6  -3   1    2.51    1.15
   6  -3   1    0.34    0.82
   6  -3   1    1.40    0.62
   6  -3   1    1.92    0.98
   6  -3   1    2.60    1.24
   6  -3   1    2.49    1.38
   6  -3   1    2.49    1.04
  -7   3  -1   32.45    2.53
  -7   3  -1   32.98    2.74
  -7   3  -1   36.36    2.67
  -7   3  -1   35.16    2.60
   7  -3   1   41.18    3.03
   7  -3   1   32.21    3.50
   7  -3   1   34.34    3.00
   7  -3   1   39.56    4.27
   7  -3   1   37.20    2.43
   7  -3   1   36.67    3.45
  -8   3  -1    1.97    1.02
  -8   3  -1    1.96    1.05
  -8   3  -1    0.54    0.93
   8  -3   1    2.82    0.94
   8  -3   1    1.30    1.11
   8  -3   1    0.45    1.08
   8  -3   1    1.33    1.34
  -9   3  -1    1.87    1.12
  -9   3  -1    3.07    1.31
   9  -3   1    2.17    1.43
   9  -3   1    1.64    1.02
   9  -3   1    1.15    1.39
   9  -3   1    0.92    1.49
 -10   3  -1    2.38    1.28
 -10   3  -1    1.60    2.01
  10  -3   1    0.76    1.69
  10  -3   1    0.45    1.59
  10  -3   1    0.87    1.12
  10  -3   1   -0.25    1.21
 -11   3  -1    1.98    1.36
  11  -3   1    2.63    2.01
  11  -3   1    5.49    2.26
  11  -3   1    3.17    1.62
  11  -3   1    4.17    1.82
 -12   3  -1   -1.61    1.28
  12  -3   1   -0.68    1.71
  12  -3   1    4.68    2.78
  13   2  -1   20.82    3.66
  13   2  -1   23.53    4.81
 -13  -2   1   30.62    4.08
 -13  -2   1   28.01    3.97
  12   2  -1   26.79    3.59
  12   2  -1   15.83    3.27
 -12  -2   1   25.97    3.68
 -12  -2   1   27.77    3.68
  11   2  -1    1.83    1.74
  11   2  -1    4.11    1.76
 -11  -2   1    2.29    1.72
 -11  -2   1    1.70    1.72
  10   2  -1   15.57    2.73
  10   2  -1   14.49    2.53
 -10  -2   1   11.56    2.33
 -10  -2   1   15.50    2.64
   9   2  -1    1.15    1.38
   9   2  -1    0.22    1.21
  -9  -2   1    1.89    1.17
  -9  -2   1    2.21    1.54
  -9  -2   1    4.54    1.94
   8   2  -1   11.48    2.08
   8   2  -1    9.75    1.84
   8   2  -1   10.86    1.99
  -8  -2   1   16.28    2.17
  -8  -2   1   14.08    2.22
  -8  -2   1   14.10    2.10
  -8  -2   1   14.54    2.27
  -8  -2   1   14.39    2.41
   7   2  -1   60.80    3.94
   7   2  -1   48.16    3.69
   7   2  -1   59.85    4.05
   7   2  -1   56.18    3.99
  -7  -2   1   51.87    4.25
  -7  -2   1   58.17    3.75
  -7  -2   1   54.80    4.26
  -7  -2   1   55.73    3.92
  -7  -2   1   56.94    3.96
  -7  -2   1   50.11    3.68
   6   2  -1  204.20   10.61
   6   2  -1  198.16   10.45
   6   2  -1  214.25   10.32
   6   2  -1  208.00   10.51
   6   2  -1  205.24   10.35
  -6  -2   1  195.31   10.38
  -6  -2   1  206.62   10.76
  -6  -2   1  207.31   10.23
  -6  -2   1  199.50   10.46
  -6  -2   1  198.25   10.33
  -6  -2   1  200.51   10.41
   5   2  -1  196.52    9.76
   5   2  -1  200.99    9.60
   5   2  -1  190.35    9.83
   5   2  -1  193.97    9.76
   5   2  -1  194.04    9.67
  -5  -2   1  182.33    9.64
  -5  -2   1  192.38    9.73
  -5  -2   1  190.42    9.93
  -5  -2   1  186.74    9.48
  -5  -2   1  182.98    9.69
  -5  -2   1  199.18    9.80
   4   2  -1   37.82    2.73
   4   2  -1   41.07    2.75
   4   2  -1   42.81    2.66
   4   2  -1   39.65    2.54
   4   2  -1   37.80    2.71
  -4  -2   1   39.98    2.77
  -4  -2   1   40.93    2.74
  -4  -2   1   37.50    2.49
  -4  -2   1   44.97    2.82
  -4  -2   1   37.58    2.80
   3   2  -1   27.05    2.13
   3   2  -1   33.41    2.23
   3   2  -1   30.12    2.09
   3   2  -1   31.44    2.19
   3   2  -1   33.76    2.11
  -3  -2   1   29.79    1.97
  -3  -2   1   30.55    2.20
  -3  -2   1   30.26    2.23
  -3  -2   1   36.34    2.29
  -3  -2   1   31.46    2.24
   2   2  -1   94.06    4.69
   2   2  -1   98.45    4.73
   2   2  -1   91.68    4.72
   2   2  -1   91.95    4.75
   2   2  -1   91.05    4.80
   2   2  -1   94.29    4.82
  -2  -2   1   95.61    4.76
  -2  -2   1   93.35    4.73
  -2  -2   1   86.56    4.75
  -2  -2   1   95.49    4.77
  -2  -2   1   94.86    4.66
   1   2  -1  282.89   13.08
   1   2  -1  281.17   13.20
   1   2  -1  278.44   13.05
   1   2  -1  286.90   13.08
   1   2  -1  281.93   13.22
   1   2  -1  288.39   13.19
  -1  -2   1  286.46   13.13
  -1  -2   1  281.71   13.17
  -1  -2   1  289.53   13.23
  -1  -2   1  291.24   13.12
  -1  -2   1  281.47   13.22
  -1  -2   1  285.87   13.07
   0   2  -1    5.69    0.76
   0   2  -1    5.29    0.66
   0  -2   1    6.39    0.80
   0  -2   1    4.51    0.57
   0  -2   1    3.58    0.59
   0  -2   1    4.24    0.68
   0  -2   1    4.96    0.50
  -1   2  -1  651.28   30.07
  -1   2  -1  648.66   30.11
   1  -2   1  662.05   29.83
   1  -2   1  667.36   29.81
   1  -2   1  676.64   30.09
   1  -2   1  652.86   30.11
  -2   2  -1  472.53   21.62
  -2   2  -1  478.12   21.95
   2  -2   1  477.49   22.09
   2  -2   1  474.05   21.80
   2  -2   1  473.99   21.96
   2  -2   1  481.88   21.83
   2  -2   1  472.13   21.70
   2  -2   1  493.99   22.10
  -3   2  -1    6.52    1.01
  -3   2  -1    6.69    0.77
  -3   2  -1    7.11    0.81
   3  -2   1    5.95    1.17
   3  -2   1    4.02    0.99
   3  -2   1    6.31    0.90
   3  -2   1    5.68    1.10
   3  -2   1    4.70    0.93
   3  -2   1    6.42    0.72
   3  -2   1    7.52    0.99
  -4   2  -1   10.81    1.10
  -4   2  -1    9.13    1.15
  -4   2  -1    8.94    1.03
  -4   2  -1    9.40    1.13
   4  -2   1   10.67    1.48
   4  -2   1    9.65    1.01
   4  -2   1    7.29    1.39
   4  -2   1    9.94    1.24
   4  -2   1    9.18    1.50
   4  -2   1    8.45    1.22
  -5   2  -1   19.15    1.62
  -5   2  -1   20.29    1.69
  -5   2  -1   17.84    1.53
  -5   2  -1   17.92    1.58
   5  -2   1   15.81    1.43
   5  -2   1   16.57    2.08
   5  -2   1   17.98    1.87
   5  -2   1   19.56    2.01
   5  -2   1   20.50    1.88
   5  -2   1   20.62    2.31
  -6   2  -1    5.96    1.15
  -6   2  -1    6.60    1.13
  -6   2  -1    5.06    1.03
  -6   2  -1    4.19    1.04
   6  -2   1    5.86    1.47
   6  -2   1    4.48    1.20
   6  -2   1    4.95    1.53
   6  -2   1    4.32    1.13
   6  -2   1    7.97    1.45
  -7   2  -1    9.26    1.42
  -7   2  -1    5.89    1.27
  -7   2  -1   11.80    1.60
  -7   2  -1    8.31    1.45
   7  -2   1    6.53    1.60
   7  -2   1    6.30    1.66
   7  -2   1    8.97    1.32
   7  -2   1    9.09    1.69
   7  -2   1   10.43    2.06
  -8   2  -1  130.62    7.13
  -8   2  -1  129.49    7.17
  -8   2  -1  133.47    7.13
  -8   2  -1  128.93    7.10
   8  -2   1  132.11    7.65
   8  -2   1  125.77    6.90
   8  -2   1  139.46    7.90
   8  -2   1  134.90    7.35
  -9   2  -1   63.13    4.16
  -9   2  -1   63.38    4.14
  -9   2  -1   61.62    4.09
  -9   2  -1   56.53    4.00
   9  -2   1   61.48    4.67
   9  -2   1   56.45    3.84
   9  -2   1   52.45    4.13
   9  -2   1   53.71    4.56
 -10   2  -1   43.56    3.49
 -10   2  -1   45.27    3.53
  10  -2   1   44.72    4.62
  10  -2   1   40.38    4.23
  10  -2   1   34.90    3.66
 -11   2  -1    3.39    1.56
 -11   2  -1    2.46    1.59
  11  -2   1    4.01    1.74
  11  -2   1    6.57    2.37
  11  -2   1    6.16    2.21
 -12   2  -1    1.24    1.56
 -12   2  -1    1.16    1.67
  12  -2   1    5.23    2.41
  12  -2   1    4.53    2.39
  13   1  -1    3.72    2.32
  13   1  -1    3.11    2.32
 -13  -1   1    1.61    1.93
 -13  -1   1    0.58    2.01
  12   1  -1    5.76    2.37
  12   1  -1    3.07    2.05
 -12  -1   1    4.24    1.99
 -12  -1   1    2.97    1.96
  11   1  -1    0.56    1.57
  11   1  -1    1.36    1.67
 -11  -1   1    1.34    1.74
 -11  -1   1    1.55    1.61
  10   1  -1    2.19    1.65
  10   1  -1    0.96    1.41
 -10  -1   1    0.95    1.45
 -10  -1   1    0.29    1.46
   9   1  -1    6.24    1.85
   9   1  -1    4.47    1.71
  -9  -1   1    2.56    1.46
  -9  -1   1    3.09    1.90
  -9  -1   1    4.53    1.59
   8   1  -1    0.89    1.07
   8   1  -1   -0.48    1.07
   8   1  -1   -1.58    0.80
  -8  -1   1    1.08    1.04
  -8  -1   1   -0.33    1.00
  -8  -1   1   -0.09    0.99
  -8  -1   1    1.61    1.17
  -8  -1   1    0.05    0.98
   7   1  -1   28.53    2.59
   7   1  -1   31.53    3.27
   7   1  -1   33.14    3.20
   7   1  -1   30.41    2.56
   7   1  -1   29.24    2.99
  -7  -1   1   27.76    2.74
  -7  -1   1   28.39    3.32
  -7  -1   1   33.69    2.66
  -7  -1   1   28.15    2.90
  -7  -1   1   30.93    3.15
   6   1  -1   14.18    1.81
   6   1  -1   13.33    1.74
   6   1  -1   13.59    1.94
   6   1  -1   10.81    1.78
   6   1  -1   12.31    1.89
  -6  -1   1   12.76    1.85
  -6  -1   1   11.03    1.67
  -6  -1   1   12.84    2.02
  -6  -1   1   14.42    1.93
  -6  -1   1   11.72    1.68
  -6  -1   1   12.45    2.05
   5   1  -1    6.38    1.43
   5   1  -1    4.10    1.14
   5   1  -1    5.29    1.12
   5   1  -1    4.51    1.07
   5   1  -1    4.01    1.04
  -5  -1   1    3.08    1.27
  -5  -1   1    6.67    1.31
  -5  -1   1    4.28    1.14
  -5  -1   1    3.52    1.05
  -5  -1   1    4.37    1.13
  -5  -1   1    4.04    1.10
   4   1  -1   14.16    1.55
   4   1  -1   14.21    1.76
   4   1  -1   11.66    1.61
   4   1  -1   15.16    1.59
   4   1  -1   13.64    1.63
  -4  -1   1   14.52    1.47
  -4  -1   1   15.53    1.72
  -4  -1   1   11.30    1.52
  -4  -1   1   13.72    1.63
  -4  -1   1   12.25    1.74
  -4  -1   1   13.83    1.79
   3   1  -1   28.65    2.11
   3   1  -1   28.12    2.15
   3   1  -1   26.99    1.86
   3   1  -1   29.61    2.04
   3   1  -1   29.42    2.11
  -3  -1   1   28.89    2.06
  -3  -1   1   29.37    2.10
  -3  -1   1   26.77    2.06
  -3  -1   1   27.03    2.19
  -3  -1   1   33.20    1.93
  -3  -1   1   25.59    2.08
   2   1  -1   22.45    1.67
   2   1  -1   25.83    1.70
   2   1  -1   24.79    1.72
   2   1  -1   22.32    1.50
   2   1  -1   25.36    1.74
  -2  -1   1   21.18    1.69
  -2  -1   1   22.37    1.67
  -2  -1   1   24.42    1.50
  -2  -1   1   22.71    1.67
  -2  -1   1   21.38    1.66
   1   1  -1   31.48    1.79
   1   1  -1   31.06    1.69
   1   1  -1   29.86    1.83
   1   1  -1   32.77    1.77
   1   1  -1   33.25    1.78
   1   1  -1   31.56    1.83
  -1  -1   1   32.87    1.79
  -1  -1   1   30.36    1.79
  -1  -1   1   32.80    1.81
  -1  -1   1   32.07    1.69
  -1  -1   1   32.14    1.79
   0   1  -1   32.19    1.69
   0   1  -1   33.86    1.71
   0   1  -1   31.43    1.72
   0  -1   1   33.41    1.70
   0  -1   1   32.91    1.73
   0  -1   1   33.04    1.70
  -1   1  -1    5.73    0.66
  -1   1  -1    6.56    0.66
   1  -1   1    4.12    0.62
   1  -1   1    6.03    0.62
  -2   1  -1  333.92   14.88
  -2   1  -1  314.64   14.86
  -2   1  -1  326.80   14.99
   2  -1   1  330.12   14.96
   2  -1   1  319.56   14.95
   2  -1   1  330.32   15.00
   2  -1   1  330.48   14.96
   2  -1   1  327.02   15.20
  -3   1  -1    0.87    0.52
  -3   1  -1    1.72    0.82
  -3   1  -1    1.57    0.61
  -3   1  -1    0.80    0.57
  -3   1  -1    0.53    0.55
   3  -1   1    1.10    0.84
   3  -1   1    1.37    0.64
   3  -1   1   -0.07    0.58
   3  -1   1    0.94    0.52
   3  -1   1    1.33    0.58
   3  -1   1   -0.47    0.54
  -4   1  -1    2.42    0.93
  -4   1  -1    2.57    0.73
  -4   1  -1    2.75    0.77
  -4   1  -1    3.19    0.81
  -4   1  -1    2.97    0.77
   4  -1   1    3.84    0.80
   4  -1   1    2.43    0.69
   4  -1   1    2.73    1.04
   4  -1   1    2.87    0.90
   4  -1   1    2.71    0.98
   4  -1   1    3.62    0.86
  -5   1  -1   -0.92    0.54
  -5   1  -1    0.63    0.70
  -5   1  -1   -0.47    0.72
  -5   1  -1   -0.71    0.66
   5  -1   1    1.19    0.81
   5  -1   1   -0.03    0.65
   5  -1   1   -0.70    0.47
   5  -1   1    0.38    0.74
   5  -1   1   -0.30    0.77
   5  -1   1   -0.62    0.85
  -6   1  -1   -1.01    0.77
  -6   1  -1    0.01    0.71
  -6   1  -1    0.42    0.59
  -6   1  -1   -0.55    0.62
  -6   1  -1   -0.45    0.62
   6  -1   1    0.32    0.93
   6  -1   1    1.70    1.11
   6  -1   1   -0.88    0.53
   6  -1   1    0.85    0.83
   6  -1   1    0.10    0.58
   6  -1   1    0.29    0.71
  -7   1  -1    8.43    1.64
  -7   1  -1    8.67    1.41
  -7   1  -1    8.29    1.43
  -7   1  -1    6.02    1.23
   7  -1   1    7.71    1.55
   7  -1   1    6.22    1.53
   7  -1   1    9.20    1.76
   7  -1   1    6.18    1.73
   7  -1   1    8.12    1.37
   7  -1   1    5.98    1.31
  -8   1  -1   22.32    2.73
  -8   1  -1   18.37    2.19
  -8   1  -1   22.67    2.34
  -8   1  -1   17.14    2.04
   8  -1   1   24.20    2.83
   8  -1   1   20.72    2.66
   8  -1   1   16.35    2.16
   8  -1   1   18.67    2.08
  -9   1  -1    2.14    1.12
  -9   1  -1    1.19    1.23
  -9   1  -1    0.78    1.18
  -9   1  -1    0.01    0.84
   9  -1   1    1.16    1.29
   9  -1   1   -0.28    0.98
   9  -1   1    1.25    1.02
   9  -1   1   -0.35    1.11
 -10   1  -1    2.75    1.32
 -10   1  -1    1.54    1.29
 -10   1  -1    1.43    1.23
  10  -1   1    0.89    1.57
  10  -1   1    2.67    1.68
  10  -1   1   -0.74    1.13
 -11   1  -1   -0.11    1.34
 -11   1  -1    1.90    1.57
  11  -1   1    3.98    1.85
  11  -1   1   -0.20    1.59
 -12   1  -1    0.14    1.65
 -12   1  -1   -0.52    1.45
  12  -1   1   -0.74    1.48
  12  -1   1   -2.04    1.43
 -13   1  -1    0.97    1.76
 -13   1  -1    1.45    1.81
  13  -1   1   -2.71    2.14
  13   0  -1    3.64    2.62
  13   0  -1    4.71    2.52
 -13   0   1    8.25    2.61
 -13   0   1    4.01    2.37
  12   0  -1    4.12    2.25
  12   0  -1    6.93    2.38
 -12   0   1    6.23    2.23
 -12   0   1    6.59    2.09
  11   0  -1    5.52    2.13
  11   0  -1    2.94    1.94
 -11   0   1    3.03    1.90
 -11   0   1    3.63    1.82
  10   0  -1    3.49    1.71
  10   0  -1   -0.54    1.25
 -10   0   1    0.08    1.50
 -10   0   1    0.96    1.22
   9   0  -1    0.18    1.25
   9   0  -1    0.35    1.36
  -9   0   1    0.92    1.24
  -9   0   1    0.99    1.24
   8   0  -1   57.60    4.00
   8   0  -1   63.90    4.55
   8   0  -1   56.53    4.33
  -8   0   1   59.39    4.32
  -8   0   1   61.87    4.95
  -8   0   1   65.54    4.27
  -8   0   1   57.63    4.94
   7   0  -1   87.22    5.29
   7   0  -1   81.46    5.55
   7   0  -1   85.77    5.03
   7   0  -1   90.15    5.47
   7   0  -1   84.96    5.40
  -7   0   1   85.91    5.20
  -7   0   1   92.57    5.25
  -7   0   1   83.42    5.75
  -7   0   1   85.74    5.33
  -7   0   1   79.98    5.03
   6   0  -1  189.02    9.69
   6   0  -1  183.32    9.59
   6   0  -1  174.33    9.81
   6   0  -1  174.60    9.30
   6   0  -1  197.04    9.77
   6   0  -1  182.19    9.55
  -6   0   1  188.64   10.05
  -6   0   1  187.81    9.59
  -6   0   1  197.78    9.70
  -6   0   1  177.63    9.45
  -6   0   1  197.57    9.51
  -6   0   1  173.53    9.36
   5   0  -1   33.64    2.85
   5   0  -1   33.67    2.44
   5   0  -1   40.09    2.81
   5   0  -1   34.58    2.62
   5   0  -1   35.29    2.59
   5   0  -1   31.95    2.67
  -5   0   1   33.59    2.52
  -5   0   1   40.05    2.77
  -5   0   1   33.81    2.53
  -5   0   1   38.31    2.59
  -5   0   1   40.66    2.81
  -5   0   1   38.09    2.94
   4   0  -1   18.40    2.00
   4   0  -1   17.71    1.83
   4   0  -1   21.26    2.01
   4   0  -1   17.12    1.89
   4   0  -1   20.97    1.97
   4   0  -1   22.18    1.99
  -4   0   1   19.49    2.18
  -4   0   1   18.80    1.79
  -4   0   1   16.18    1.71
  -4   0   1   18.74    1.89
  -4   0   1   19.40    1.97
  -4   0   1   18.30    1.78
   3   0  -1   -0.31    0.71
   3   0  -1   -1.47    0.52
   3   0  -1   -0.28    0.72
   3   0  -1   -0.23    0.84
   3   0  -1    0.56    0.66
   3   0  -1   -0.04    0.72
  -3   0   1   -0.49    0.68
  -3   0   1    0.13    0.68
  -3   0   1   -0.15    0.65
  -3   0   1   -0.13    0.71
  -3   0   1   -0.05    0.57
  -3   0   1    0.62    0.63
   2   0  -1   12.26    1.14
   2   0  -1   16.49    1.43
   2   0  -1   12.13    1.25
   2   0  -1   13.66    1.30
   2   0  -1   11.62    1.09
   2   0  -1   12.85    1.28
  -2   0   1   14.46    1.31
  -2   0   1   11.90    1.24
  -2   0   1   10.84    1.32
  -2   0   1   13.04    1.32
  -2   0   1   11.17    1.03
  -2   0   1   12.36    1.17
   1   0  -1  221.36   10.48
   1   0  -1  226.47   10.35
   1   0  -1  230.35   10.48
   1   0  -1  219.64   10.44
   1   0  -1  228.22   10.52
   1   0  -1  231.94   10.52
  -1   0   1  230.06   10.51
  -1   0   1  229.60   10.49
  -1   0   1  220.95   10.44
  -1   0   1  222.78   10.34
  -1   0   1  225.66   10.53
  -1   0   1  226.80   10.48
  -1   0  -1  205.85    9.57
   1   0   1  208.90    9.44
   1   0   1  207.84    9.42
   1   0   1  208.49    9.57
   1   0   1  209.44    9.44
  -2   0  -1  414.62   18.69
  -2   0  -1  405.82   18.68
  -2   0  -1  402.37   18.83
  -2   0  -1  400.50   18.59
  -2   0  -1  405.10   18.77
   2   0   1  418.33   18.72
   2   0   1  412.18   18.60
   2   0   1  412.05   18.71
   2   0   1  410.62   18.84
   2   0   1  418.40   18.77
  -3   0  -1  206.48    9.65
  -3   0  -1  212.26    9.80
  -3   0  -1  202.46    9.93
  -3   0  -1  211.22    9.78
  -3   0  -1  213.95    9.85
   3   0   1  206.12   10.10
   3   0   1  207.72    9.84
   3   0   1  199.71    9.79
   3   0   1  208.25    9.97
   3   0   1  210.25    9.68
   3   0   1  201.27    9.81
  -4   0  -1    3.97    0.95
  -4   0  -1    4.65    0.95
  -4   0  -1    4.77    0.91
  -4   0  -1    5.76    0.85
  -4   0  -1    3.88    0.88
   4   0   1    3.38    0.79
   4   0   1    5.75    1.27
   4   0   1    5.63    1.03
   4   0   1    7.38    1.02
   4   0   1    5.78    1.11
   4   0   1    5.22    0.97
  -5   0  -1   23.62    1.74
  -5   0  -1   21.49    2.04
  -5   0  -1   23.92    1.88
  -5   0  -1   21.30    1.84
  -5   0  -1   22.43    2.21
   5   0   1   23.72    1.81
   5   0   1   22.37    1.93
   5   0   1   23.45    1.99
   5   0   1   28.69    2.66
   5   0   1   22.65    2.05
  -6   0  -1   70.66    3.97
  -6   0  -1   63.99    3.89
  -6   0  -1   63.94    3.68
  -6   0  -1   60.53    3.86
  -6   0  -1   68.77    4.15
   6   0   1   65.77    3.84
   6   0   1   66.99    4.15
   6   0   1   61.38    4.28
   6   0   1   61.72    3.97
   6   0   1   66.46    4.05
   6   0   1   58.43    3.71
  -7   0  -1  117.92    5.96
  -7   0  -1  103.91    6.06
  -7   0  -1  110.67    6.22
  -7   0  -1  108.15    6.35
  -7   0  -1  113.81    6.19
   7   0   1  113.67    6.36
   7   0   1  112.12    6.04
   7   0   1   98.17    6.55
   7   0   1  111.33    6.42
   7   0   1  108.36    6.31
   7   0   1  114.37    6.06
  -8   0  -1   41.84    3.14
  -8   0  -1   36.62    2.78
  -8   0  -1   37.64    3.11
  -8   0  -1   43.81    3.16
   8   0   1   47.31    3.49
   8   0   1   38.71    3.25
   8   0   1   41.06    3.32
   8   0   1   35.33    4.39
   8   0   1   31.22    2.82
   8   0   1   35.90    2.86
  -9   0  -1   -1.65    1.06
  -9   0  -1   -0.85    0.81
  -9   0  -1   -0.03    0.98
  -9   0  -1    0.21    1.13
   9   0   1    1.72    1.26
   9   0   1    0.73    1.24
   9   0   1    0.50    1.20
 -10   0  -1   -0.54    1.18
 -10   0  -1    2.14    1.24
 -10   0  -1    0.17    1.09
  10   0   1   -0.29    1.28
  10   0   1    0.91    1.39
 -11   0  -1    0.93    1.31
 -11   0  -1    1.22    1.37
  11   0   1    4.68    1.95
  11   0   1   -2.03    1.39
 -12   0  -1    9.94    2.41
 -12   0  -1   10.30    2.33
  12   0   1   10.55    2.60
  12   0   1   11.75    2.75
 -13   0  -1   -0.42    1.83
 -13   0  -1    5.29    2.13
  13   0   1    6.03    2.56
  13   0   1    4.53    2.47
  12  -1  -1    2.51    2.04
  12  -1  -1   -0.32    1.92
 -12   1   1   -1.80    1.51
 -12   1   1   -0.24    1.77
  11  -1  -1    0.56    1.80
  11  -1  -1   -0.11    1.59
 -11   1   1    0.00    1.41
 -11   1   1   -0.39    1.43
  10  -1  -1   -0.20    1.28
  10  -1  -1   -0.16    1.43
 -10   1   1    1.92    1.41
 -10   1   1   -0.29    1.48
   9  -1  -1    2.51    1.60
   9  -1  -1    1.98    1.10
   9  -1  -1    2.54    1.40
   9  -1  -1   -0.13    1.25
  -9   1   1    0.76    1.28
  -9   1   1    2.65    1.44
   8  -1  -1   33.86    2.73
   8  -1  -1   35.26    3.53
   8  -1  -1   29.88    3.34
   8  -1  -1   29.81    3.42
  -8   1   1   39.01    4.23
  -8   1   1   33.69    3.43
  -8   1   1   37.15    3.00
  -8   1   1   36.65    3.03
   7  -1  -1    6.13    1.58
   7  -1  -1    3.10    1.32
   7  -1  -1    5.80    1.50
   7  -1  -1    2.12    1.44
   7  -1  -1    4.56    1.34
   7  -1  -1    6.33    1.21
  -7   1   1    4.47    1.57
  -7   1   1    3.04    1.58
  -7   1   1    4.72    1.33
  -7   1   1    4.12    1.34
  -7   1   1    4.40    1.40
   6  -1  -1   22.11    2.09
   6  -1  -1   21.96    2.41
   6  -1  -1   19.36    2.32
   6  -1  -1   18.00    2.37
   6  -1  -1   20.90    2.43
  -6   1   1   18.16    2.16
  -6   1   1   18.68    2.56
  -6   1   1   17.23    2.11
  -6   1   1   21.17    2.34
  -6   1   1   24.01    2.22
   5  -1  -1   14.05    1.96
   5  -1  -1   10.06    1.38
   5  -1  -1   11.64    1.72
   5  -1  -1   11.68    1.86
   5  -1  -1   15.17    1.79
   5  -1  -1   13.95    1.76
  -5   1   1   15.20    1.83
  -5   1   1   11.13    1.61
  -5   1   1   11.97    1.59
  -5   1   1   12.36    1.52
  -5   1   1   14.37    1.71
   4  -1  -1   -0.28    0.66
   4  -1  -1    0.72    0.78
   4  -1  -1    1.04    0.86
   4  -1  -1    0.30    0.63
   4  -1  -1    1.75    0.82
   4  -1  -1    0.80    0.81
  -4   1   1   -0.64    0.91
  -4   1   1    1.11    0.78
  -4   1   1    0.06    0.68
  -4   1   1    1.61    0.88
  -4   1   1    1.27    0.69
  -4   1   1    0.96    0.78
   3  -1  -1   35.79    2.32
   3  -1  -1   36.72    2.63
   3  -1  -1   37.20    2.41
   3  -1  -1   40.94    2.76
   3  -1  -1   31.68    2.11
   3  -1  -1   36.53    2.42
  -3   1   1   33.57    2.37
  -3   1   1   35.15    2.31
  -3   1   1   35.43    2.35
  -3   1   1   31.02    2.10
  -3   1   1   38.00    2.62
   2  -1  -1    0.15    0.57
   2  -1  -1    1.24    0.72
   2  -1  -1    0.78    0.47
   2  -1  -1   -0.65    0.63
   2  -1  -1    0.60    0.64
   2  -1  -1    1.07    0.72
  -2   1   1   -1.36    0.56
  -2   1   1   -0.47    0.67
  -2   1   1    0.55    0.53
  -2   1   1    0.72    0.80
  -2   1   1    0.28    0.66
   1  -1  -1    6.22    0.76
   1  -1  -1    7.59    0.86
   1  -1  -1    6.91    0.87
   1  -1  -1    6.19    0.65
   1  -1  -1    6.88    0.90
   1  -1  -1    7.11    0.87
  -1   1   1    6.35    0.86
  -1   1   1    8.21    0.82
  -1   1   1    8.56    0.89
  -1   1   1    6.70    0.63
  -1   1   1    7.12    0.88
   0  -1  -1    3.13    0.48
   0  -1  -1    3.73    0.48
   0  -1  -1    4.07    0.48
   0  -1  -1    3.98    0.49
   0  -1  -1    4.63    0.56
   0   1   1    4.06    0.50
   0   1   1    3.40    0.48
   0   1   1    3.83    0.47
   0   1   1    4.35    0.52
   0   1   1    3.62    0.46
  -1  -1  -1   -0.08    0.33
  -1  -1  -1    0.47    0.28
  -1  -1  -1    0.30    0.39
  -1  -1  -1    0.13    0.35
  -1  -1  -1   -0.05    0.27
  -1  -1  -1    0.31    0.19
   1   1   1    0.05    0.38
   1   1   1    0.35    0.20
   1   1   1    0.22    0.28
   1   1   1    0.39    0.30
   1   1   1   -0.05    0.41
   1   1   1    0.32    0.31
  -2  -1  -1   39.35    2.28
  -2  -1  -1   43.40    2.39
  -2  -1  -1   41.50    2.33
  -2  -1  -1   44.87    2.30
   2   1   1   40.49    2.29
   2   1   1   40.93    2.28
   2   1   1   40.83    2.33
   2   1   1   44.35    2.32
  -3  -1  -1    0.94    0.72
  -3  -1  -1    1.23    0.66
  -3  -1  -1    1.31    0.67
  -3  -1  -1    1.10    0.75
  -3  -1  -1    0.87    0.52
   3   1   1   -0.36    0.67
   3   1   1   -0.01    0.64
   3   1   1    0.43    0.66
   3   1   1    0.67    0.84
   3   1   1   -0.02    0.67
  -4  -1  -1   12.60    1.42
  -4  -1  -1   12.31    1.17
  -4  -1  -1   11.46    1.43
  -4  -1  -1   16.27    1.56
  -4  -1  -1   12.48    1.46
   4   1   1   11.87    1.44
   4   1   1   11.26    1.38
   4   1   1   10.06    1.38
   4   1   1   13.83    1.43
  -5  -1  -1   12.40    1.52
  -5  -1  -1    9.17    1.16
  -5  -1  -1   10.21    1.47
  -5  -1  -1   10.47    1.46
  -5  -1  -1   10.03    1.45
   5   1   1    8.76    1.61
   5   1   1   11.22    1.34
   5   1   1    9.03    1.38
   5   1   1   10.46    1.51
   5   1   1   10.65    1.48
  -6  -1  -1   18.76    2.03
  -6  -1  -1   16.76    1.89
  -6  -1  -1   17.50    1.99
  -6  -1  -1   18.80    2.04
   6   1   1   17.79    2.07
   6   1   1   15.60    1.95
   6   1   1   13.19    1.84
   6   1   1   17.11    1.87
   6   1   1   20.34    2.38
  -7  -1  -1   16.06    1.78
  -7  -1  -1   17.47    2.13
  -7  -1  -1   18.71    2.16
  -7  -1  -1   17.29    2.13
   7   1   1   17.50    2.25
   7   1   1   17.52    2.20
   7   1   1   17.75    2.21
   7   1   1   21.10    2.58
   7   1   1   18.44    2.08
  -8  -1  -1    0.23    0.95
  -8  -1  -1    0.81    1.09
  -8  -1  -1    0.55    1.00
  -8  -1  -1    1.51    0.92
  -8  -1  -1   -0.78    0.87
   8   1   1    2.91    1.22
   8   1   1    1.18    1.15
   8   1   1    0.30    1.05
   8   1   1   -1.10    0.79
  -9  -1  -1    1.00    1.07
  -9  -1  -1   -1.57    1.06
  -9  -1  -1    0.89    1.02
  -9  -1  -1   -1.42    0.91
   9   1   1   -0.42    0.96
   9   1   1   -2.24    0.95
   9   1   1    0.00    1.27
 -10  -1  -1    4.80    1.45
 -10  -1  -1    4.70    1.68
 -10  -1  -1    5.01    1.70
  10   1   1    5.80    1.82
  10   1   1    2.07    1.51
 -11  -1  -1    5.71    1.80
 -11  -1  -1    2.84    1.71
  11   1   1    4.51    1.87
  11   1   1    6.38    1.98
 -12  -1  -1   -3.03    1.05
  12   1   1    1.71    1.71
  12   1   1    2.38    2.16
 -13  -1  -1   11.57    2.61
 -13  -1  -1    6.83    2.27
  13   1   1    8.82    2.60
  13   1   1    6.24    2.62
  12  -2  -1    1.50    2.12
 -12   2   1   -1.74    1.62
 -12   2   1   -0.10    1.61
  11  -2  -1    1.25    1.87
  11  -2  -1    0.71    1.77
 -11   2   1    4.01    1.62
 -11   2   1    1.30    1.77
  10  -2  -1   24.60    3.55
  10  -2  -1   15.65    2.83
  10  -2  -1   27.56    3.60
 -10   2   1   21.73    2.76
 -10   2   1   19.65    2.89
   9  -2  -1   64.62    4.95
   9  -2  -1   72.83    5.19
  -9   2   1   67.32    4.58
  -9   2   1   66.00    4.81
   8  -2  -1   20.21    2.17
   8  -2  -1   19.97    2.71
   8  -2  -1   21.48    2.93
   8  -2  -1   19.22    2.67
  -8   2   1   16.37    3.05
  -8   2   1   18.22    2.39
  -8   2   1   19.68    2.32
  -8   2   1   17.31    2.47
   7  -2  -1   -0.20    0.79
   7  -2  -1   -0.16    1.01
   7  -2  -1   -0.29    0.90
   7  -2  -1    1.36    1.24
  -7   2   1    0.68    0.87
  -7   2   1   -0.24    1.21
  -7   2   1   -0.63    1.07
  -7   2   1    1.04    1.10
  -7   2   1   -0.17    0.91
   6  -2  -1   18.73    2.73
   6  -2  -1   17.23    2.20
   6  -2  -1   14.00    2.05
   6  -2  -1   18.61    1.77
   6  -2  -1   15.58    2.17
   6  -2  -1   14.46    1.98
  -6   2   1   15.64    1.98
  -6   2   1   13.10    1.68
  -6   2   1   18.01    2.54
  -6   2   1   13.47    1.95
  -6   2   1   14.35    1.88
   5  -2  -1    7.46    1.41
   5  -2  -1    3.47    1.29
   5  -2  -1    6.10    1.33
   5  -2  -1    3.93    1.13
   5  -2  -1    3.96    1.17
  -5   2   1    1.98    1.21
  -5   2   1    4.99    1.24
  -5   2   1    4.88    0.95
  -5   2   1    4.19    1.12
  -5   2   1    6.98    1.28
   4  -2  -1   21.86    2.17
   4  -2  -1   22.12    2.20
   4  -2  -1   23.43    2.01
   4  -2  -1   22.29    2.30
   4  -2  -1   20.78    1.55
   4  -2  -1   20.61    2.05
  -4   2   1   20.95    2.06
  -4   2   1   21.74    1.85
  -4   2   1   22.64    2.08
  -4   2   1   20.32    1.61
  -4   2   1   21.25    2.28
   3  -2  -1  286.57   13.82
   3  -2  -1  271.25   13.69
   3  -2  -1  289.36   13.69
   3  -2  -1  279.54   13.70
   3  -2  -1  294.45   13.72
   3  -2  -1  287.46   13.80
   3  -2  -1  289.22   13.30
  -3   2   1  282.04   13.87
  -3   2   1  287.23   13.68
  -3   2   1  303.55   13.89
  -3   2   1  281.52   13.33
  -3   2   1  289.44   13.94
   2  -2  -1  518.89   24.16
   2  -2  -1  537.45   24.21
   2  -2  -1  540.36   24.15
   2  -2  -1  500.70   24.10
   2  -2  -1  529.69   24.10
   2  -2  -1  512.00   23.75
  -2   2   1  532.36   23.77
  -2   2   1  517.01   24.08
  -2   2   1  526.13   24.21
  -2   2   1  527.67   24.10
  -2   2   1  505.79   24.02
   1  -2  -1  138.27    6.58
   1  -2  -1  138.11    6.66
   1  -2  -1  132.41    6.58
   1  -2  -1  129.68    6.54
   1  -2  -1  135.72    6.60
  -1   2   1  133.96    6.26
  -1   2   1  138.04    6.64
  -1   2   1  142.40    6.59
  -1   2   1  136.34    6.59
  -1   2   1  135.44    6.59
  -1   2   1  130.00    6.52
   0  -2  -1   15.21    1.18
   0  -2  -1   16.14    1.07
   0  -2  -1   17.86    1.30
   0  -2  -1   17.15    1.26
   0  -2  -1   12.78    1.18
   0   2   1   15.41    1.21
   0   2   1   16.03    1.27
   0   2   1   16.21    1.18
   0   2   1   16.45    1.22
   0   2   1   16.11    1.07
  -1  -2  -1  477.40   20.67
  -1  -2  -1  448.93   20.60
  -1  -2  -1  457.36   20.56
  -1  -2  -1  436.77   20.61
  -1  -2  -1  448.33   20.53
  -1  -2  -1  452.45   20.57
   1   2   1  453.56   20.62
   1   2   1  448.30   20.56
   1   2   1  458.00   20.65
   1   2   1  441.73   20.52
   1   2   1  456.55   20.43
   1   2   1  431.98   20.53
   1   2   1  440.83   20.59
  -2  -2  -1   58.18    3.27
  -2  -2  -1   60.93    3.25
  -2  -2  -1   63.98    3.29
  -2  -2  -1   58.99    3.30
  -2  -2  -1   59.17    3.32
  -2  -2  -1   63.50    3.14
   2   2   1   62.97    3.27
   2   2   1   67.25    3.31
   2   2   1   58.83    3.24
   2   2   1   59.84    3.28
   2   2   1   65.80    3.36
  -3  -2  -1   12.80    1.35
  -3  -2  -1   10.86    1.27
  -3  -2  -1   10.74    1.25
  -3  -2  -1   10.16    1.24
   3   2   1   10.37    1.27
   3   2   1   10.07    1.27
   3   2   1    9.80    1.22
   3   2   1    9.30    1.31
   3   2   1   10.34    1.24
   3   2   1    8.86    1.26
  -4  -2  -1   33.69    2.37
  -4  -2  -1   35.06    2.37
  -4  -2  -1   35.34    2.39
  -4  -2  -1   33.01    2.46
   4   2   1   39.23    2.45
   4   2   1   32.68    2.55
   4   2   1   34.24    2.52
   4   2   1   35.22    2.41
   4   2   1   36.50    2.46
  -5  -2  -1  153.24    8.14
  -5  -2  -1  157.31    8.08
  -5  -2  -1  165.12    7.87
  -5  -2  -1  156.18    8.06
  -5  -2  -1  161.36    8.09
   5   2   1  160.37    8.13
   5   2   1  169.63    8.18
   5   2   1  152.79    8.03
   5   2   1  152.94    8.25
   5   2   1  159.47    8.08
  -6  -2  -1  289.47   14.06
  -6  -2  -1  276.52   14.01
  -6  -2  -1  290.87   14.10
  -6  -2  -1  298.19   14.10
  -6  -2  -1  285.98   14.15
   6   2   1  275.21   14.27
   6   2   1  299.60   14.17
   6   2   1  283.42   14.00
   6   2   1  295.06   14.14
   6   2   1  286.20   14.10
  -7  -2  -1   82.78    5.00
  -7  -2  -1   78.20    4.64
  -7  -2  -1   82.78    4.97
  -7  -2  -1   81.76    4.96
  -7  -2  -1   87.79    5.12
   7   2   1   86.16    5.07
   7   2   1   82.14    5.18
   7   2   1   79.10    4.99
   7   2   1   75.04    4.82
   7   2   1   88.38    5.11
  -8  -2  -1   58.96    4.24
  -8  -2  -1   56.85    3.88
  -8  -2  -1   55.83    3.54
  -8  -2  -1   55.10    3.92
  -8  -2  -1   59.88    3.95
   8   2   1   44.07    3.57
   8   2   1   56.33    3.97
   8   2   1   54.28    3.90
   8   2   1   50.85    3.99
   8   2   1   43.69    3.74
  -9  -2  -1    0.25    0.96
  -9  -2  -1   -0.95    1.01
  -9  -2  -1   -1.60    0.94
   9   2   1   -1.18    1.02
   9   2   1    2.50    1.36
   9   2   1    0.30    1.07
 -10  -2  -1   22.27    3.00
 -10  -2  -1   25.35    2.63
 -10  -2  -1   27.73    3.07
  10   2   1   20.60    3.01
  10   2   1   22.11    3.02
 -11  -2  -1   25.43    3.07
 -11  -2  -1   14.42    2.63
  11   2   1   13.54    2.66
  11   2   1   15.08    2.75
 -12  -2  -1   33.62    3.92
 -12  -2  -1   39.16    4.34
  12   2   1   40.09    4.33
  12   2   1   33.57    4.28
 -13  -2  -1   22.92    3.43
 -13  -2  -1   19.15    3.25
  13   2   1   32.72    4.33
  13   2   1   24.06    3.77
 -14  -2  -1   -0.28    1.80
 -14  -2  -1    3.31    2.17
  14   2   1    4.72    2.52
  12  -3  -1    3.00    2.39
  12  -3  -1    0.70    2.06
 -12   3   1    3.43    1.67
 -12   3   1    4.88    2.09
  11  -3  -1    1.36    1.91
  11  -3  -1    1.46    1.97
  11  -3  -1    0.65    1.86
 -11   3   1    0.46    1.27
 -11   3   1    0.20    1.60
  10  -3  -1    0.19    1.20
  10  -3  -1    0.14    1.65
  10  -3  -1    1.28    1.64
  10  -3  -1    1.55    1.75
 -10   3   1    0.18    1.52
 -10   3   1    4.30    1.54
   9  -3  -1   -0.70    1.31
   9  -3  -1    1.39    1.10
   9  -3  -1    2.13    1.50
   9  -3  -1   -0.85    1.45
  -9   3   1    4.02    1.63
  -9   3   1    0.07    1.11
   8  -3  -1    1.58    1.35
   8  -3  -1    0.77    0.93
   8  -3  -1    0.67    1.41
   8  -3  -1    1.06    1.30
  -8   3   1    0.24    1.18
   7  -3  -1    9.85    1.87
   7  -3  -1    9.91    1.42
   7  -3  -1   11.84    2.15
   7  -3  -1   11.50    2.13
  -7   3   1   14.28    1.72
  -7   3   1   14.07    2.58
  -7   3   1   12.77    1.99
  -7   3   1   10.11    2.08
  -7   3   1    7.47    1.63
   6  -3  -1   -0.82    0.83
   6  -3  -1   -0.73    0.97
   6  -3  -1    0.47    0.68
   6  -3  -1    0.17    1.05
   6  -3  -1    0.67    0.97
   6  -3  -1    0.00    1.00
   6  -3  -1    1.07    1.21
  -6   3   1    0.39    0.71
  -6   3   1   -0.61    0.85
  -6   3   1    1.98    1.32
  -6   3   1   -0.45    0.83
  -6   3   1   -0.13    0.91
   5  -3  -1    4.43    1.34
   5  -3  -1    8.99    1.59
   5  -3  -1    6.84    1.46
   5  -3  -1    8.14    1.03
   5  -3  -1    6.56    1.37
   5  -3  -1    7.98    1.51
   5  -3  -1   10.25    1.74
  -5   3   1    6.02    1.00
  -5   3   1   10.47    1.51
  -5   3   1   10.60    1.58
  -5   3   1    6.65    1.64
  -5   3   1    7.34    1.33
   4  -3  -1    5.50    0.78
   4  -3  -1    3.98    1.15
   4  -3  -1    6.28    1.35
   4  -3  -1    4.96    1.14
   4  -3  -1    5.40    1.21
   4  -3  -1    4.39    1.26
  -4   3   1    4.92    1.33
  -4   3   1    6.88    1.22
  -4   3   1    5.71    1.09
  -4   3   1    4.20    1.09
  -4   3   1    5.21    0.85
   3  -3  -1  113.02    6.26
   3  -3  -1  114.10    6.31
   3  -3  -1  116.19    6.35
   3  -3  -1  122.96    6.36
   3  -3  -1  116.59    5.70
   3  -3  -1  120.32    6.27
   3  -3  -1  118.32    6.31
  -3   3   1  118.73    5.74
  -3   3   1  118.71    6.22
  -3   3   1  125.84    6.47
  -3   3   1  116.06    6.22
  -3   3   1  136.48    6.45
   2  -3  -1    9.13    1.25
   2  -3  -1    8.75    1.22
   2  -3  -1    9.14    1.19
   2  -3  -1    5.45    1.12
   2  -3  -1    7.75    1.20
  -2   3   1    7.81    0.67
  -2   3   1    5.44    1.18
  -2   3   1    7.83    1.31
  -2   3   1    6.06    1.03
  -2   3   1    9.85    1.20
  -2   3   1    5.90    1.09
   1  -3  -1   44.02    2.44
   1  -3  -1   40.94    2.59
   1  -3  -1   42.32    2.56
   1  -3  -1   46.16    2.65
   1  -3  -1   42.96    2.69
  -1   3   1   44.63    2.52
  -1   3   1   38.84    2.56
  -1   3   1   43.72    2.56
  -1   3   1   40.48    2.08
  -1   3   1   40.27    2.56
  -1   3   1   40.11    2.48
   0  -3  -1    0.30    0.77
   0  -3  -1    2.29    0.52
   0  -3  -1    1.51    0.72
   0  -3  -1    3.34    0.82
   0  -3  -1    2.22    0.73
   0   3   1    1.11    0.65
   0   3   1    3.21    0.77
   0   3   1    1.68    0.52
   0   3   1    1.68    0.46
   0   3   1    1.18    0.76
   0   3   1    1.14    0.58
  -1  -3  -1    0.95    0.81
  -1  -3  -1    0.07    0.59
  -1  -3  -1    0.89    0.70
  -1  -3  -1    0.72    0.67
  -1  -3  -1    1.50    0.78
  -1  -3  -1    0.46    0.56
   1   3   1    0.64    0.35
   1   3   1    0.30    0.50
   1   3   1    1.92    0.78
   1   3   1    0.42    0.71
   1   3   1   -0.22    0.54
  -2  -3  -1   33.89    2.13
  -2  -3  -1   36.16    2.32
  -2  -3  -1   37.48    2.27
  -2  -3  -1   38.39    2.26
  -2  -3  -1   32.94    2.22
  -2  -3  -1   35.74    2.29
   2   3   1   33.67    2.25
   2   3   1   34.34    2.22
   2   3   1   35.17    2.17
   2   3   1   39.86    2.39
   2   3   1   35.40    2.21
   2   3   1   37.26    2.36
  -3  -3  -1    1.40    0.78
  -3  -3  -1    0.64    0.73
  -3  -3  -1    0.23    0.78
  -3  -3  -1    1.03    0.73
  -3  -3  -1   -0.51    0.77
   3   3   1    2.36    0.88
   3   3   1    0.44    0.74
   3   3   1   -0.13    0.75
   3   3   1    0.76    0.72
   3   3   1    0.40    0.77
   3   3   1    0.43    0.70
  -4  -3  -1    9.29    1.35
  -4  -3  -1    8.51    1.33
  -4  -3  -1   12.09    1.47
   4   3   1    9.11    1.33
   4   3   1    8.35    1.34
   4   3   1    8.80    1.44
   4   3   1    8.15    1.31
   4   3   1    9.69    1.35
   4   3   1    7.34    1.24
  -5  -3  -1   -0.59    0.54
  -5  -3  -1    0.41    0.71
  -5  -3  -1   -0.06    0.70
  -5  -3  -1    0.58    0.84
   5   3   1    0.64    0.85
   5   3   1   -0.12    0.64
   5   3   1   -0.84    0.63
   5   3   1    1.41    0.89
   5   3   1    0.72    0.81
   5   3   1   -0.41    0.77
  -6  -3  -1    4.31    1.15
  -6  -3  -1    2.66    1.03
  -6  -3  -1    3.64    1.22
  -6  -3  -1    1.26    0.92
   6   3   1    2.88    1.10
   6   3   1    1.84    0.85
   6   3   1    0.45    0.84
   6   3   1    4.28    1.25
  -7  -3  -1    0.21    0.72
  -7  -3  -1    1.32    1.00
  -7  -3  -1    1.21    0.87
  -7  -3  -1    1.09    0.93
  -7  -3  -1   -0.38    0.82
   7   3   1    2.23    1.06
   7   3   1    3.31    1.20
   7   3   1    0.94    0.86
   7   3   1    1.11    0.97
   7   3   1    0.00    0.90
  -8  -3  -1    1.59    1.19
  -8  -3  -1    2.25    1.01
  -8  -3  -1    0.39    1.01
  -8  -3  -1    2.96    1.25
   8   3   1    2.28    1.19
   8   3   1    1.04    1.27
   8   3   1    2.41    1.25
   8   3   1    1.70    1.22
   8   3   1   -0.86    0.99
  -9  -3  -1   -0.97    1.07
  -9  -3  -1   -0.32    0.99
  -9  -3  -1    1.80    1.33
   9   3   1    0.50    1.14
   9   3   1    1.27    1.22
 -10  -3  -1    3.98    1.62
 -10  -3  -1    2.45    1.36
 -10  -3  -1    5.50    1.69
  10   3   1    5.62    1.86
  10   3   1    6.16    1.82
 -11  -3  -1   -1.76    1.20
 -11  -3  -1   -1.40    1.40
  11   3   1    0.37    1.51
 -12  -3  -1    5.00    2.00
 -12  -3  -1    2.56    1.79
  12   3   1    1.38    1.79
  12   3   1   -0.02    1.82
 -13  -3  -1    5.16    2.23
 -13  -3  -1    5.97    2.35
  13   3   1    3.14    2.31
  13   3   1    0.92    1.77
 -14  -3  -1    3.94    2.39
 -14  -3  -1    4.46    2.17
  14   3   1    3.80    2.32
  14   3   1   -1.47    1.77
  11  -4  -1   15.42    3.05
  11  -4  -1   13.03    3.15
  11  -4  -1   14.58    3.23
 -11   4   1   14.88    2.21
 -11   4   1   17.38    2.75
  10  -4  -1   53.66    5.32
  10  -4  -1   45.47    3.43
  10  -4  -1   44.22    4.70
  10  -4  -1   59.06    5.55
 -10   4   1   45.89    3.60
   9  -4  -1   34.28    3.73
   9  -4  -1   27.89    3.56
   9  -4  -1   24.13    2.36
   9  -4  -1   22.84    3.38
  -9   4   1   25.60    3.05
   8  -4  -1   21.80    3.03
   8  -4  -1   15.33    2.51
   8  -4  -1   21.37    2.04
  -8   4   1   20.64    2.13
  -8   4   1   21.77    2.67
   7  -4  -1   14.41    2.24
   7  -4  -1   16.74    2.56
   7  -4  -1   12.46    1.48
   7  -4  -1   11.03    2.09
  -7   4   1   13.35    2.05
  -7   4   1   15.57    1.71
  -7   4   1   17.62    2.24
   6  -4  -1    4.01    0.85
   6  -4  -1    4.07    1.36
   6  -4  -1    2.35    1.26
   6  -4  -1    4.25    1.42
   6  -4  -1    1.18    1.32
   6  -4  -1    4.15    1.51
  -6   4   1    4.38    1.27
  -6   4   1    3.90    1.27
  -6   4   1    3.15    1.19
  -6   4   1    2.22    0.81
  -6   4   1    1.08    1.31
   5  -4  -1   -0.65    0.97
   5  -4  -1   -0.03    0.97
   5  -4  -1    0.24    0.92
   5  -4  -1    0.33    0.86
   5  -4  -1    2.18    1.16
   5  -4  -1   -0.14    0.83
   5  -4  -1    0.03    0.47
  -5   4   1    0.91    0.54
  -5   4   1    0.14    0.99
  -5   4   1    1.24    0.94
  -5   4   1   -0.76    0.72
  -5   4   1    1.58    0.90
   4  -4  -1   17.35    2.14
   4  -4  -1   20.11    2.23
   4  -4  -1   19.27    2.29
   4  -4  -1   23.95    2.35
   4  -4  -1   20.89    2.33
   4  -4  -1   19.46    1.27
  -4   4   1   21.89    2.03
  -4   4   1   20.31    2.13
  -4   4   1   18.67    2.28
  -4   4   1   16.19    1.89
  -4   4   1   18.72    1.31
   3  -4  -1  827.38   37.99
   3  -4  -1  828.21   38.20
   3  -4  -1  810.52   37.99
   3  -4  -1  813.00   37.94
   3  -4  -1  837.96   38.07
  -3   4   1  794.23   37.93
  -3   4   1  815.28   37.82
  -3   4   1  846.71   37.80
  -3   4   1  825.33   37.20
  -3   4   1  827.03   38.11
   2  -4  -1  323.91   15.44
   2  -4  -1  325.38   15.41
   2  -4  -1  319.46   15.49
   2  -4  -1  317.79   15.65
   2  -4  -1  334.09   15.59
  -2   4   1  327.67   15.32
  -2   4   1  322.73   15.46
  -2   4   1  326.81   15.37
  -2   4   1  319.32   15.50
  -2   4   1  338.74   15.74
   1  -4  -1   31.73    2.31
   1  -4  -1   25.66    2.14
   1  -4  -1   28.35    2.09
   1  -4  -1   31.94    1.97
   1  -4  -1   32.91    2.17
  -1   4   1   27.33    1.96
  -1   4   1   31.06    2.02
  -1   4   1   31.12    2.30
  -1   4   1   30.57    2.19
  -1   4   1   28.21    2.03
   0  -4  -1   94.57    5.04
   0  -4  -1  100.95    5.06
   0  -4  -1   91.40    4.94
   0  -4  -1   92.00    4.65
   0   4   1  100.02    4.91
   0   4   1   95.49    4.68
   0   4   1  101.43    4.97
   0   4   1   94.16    4.60
   0   4   1   99.58    5.20
  -1  -4  -1   18.72    1.76
  -1  -4  -1   20.99    1.96
  -1  -4  -1   20.88    1.69
  -1  -4  -1   20.91    1.66
  -1  -4  -1   21.78    1.48
  -1  -4  -1   21.27    1.60
   1   4   1   16.93    1.53
   1   4   1   18.33    1.38
   1   4   1   18.27    1.80
   1   4   1   19.73    1.13
   1   4   1   18.60    1.53
   1   4   1   19.95    1.58
  -2  -4  -1    0.81    0.69
  -2  -4  -1    1.96    0.87
  -2  -4  -1    0.00    0.74
  -2  -4  -1   -0.54    0.64
  -2  -4  -1    0.62    0.84
   2   4   1    0.87    0.57
   2   4   1    1.35    0.86
   2   4   1    3.47    1.00
   2   4   1    2.37    0.78
   2   4   1    1.68    0.71
   2   4   1   -0.53    0.85
  -3  -4  -1  260.28   12.36
  -3  -4  -1  267.99   12.75
  -3  -4  -1  256.10   12.51
  -3  -4  -1  251.93   12.84
  -3  -4  -1  259.97   12.45
  -3  -4  -1  259.16   12.51
   3   4   1  265.90   12.50
   3   4   1  262.32   12.43
   3   4   1  270.49   12.62
   3   4   1  254.88   12.24
   3   4   1  253.95   12.53
   3   4   1  258.82   12.41
  -4  -4  -1  448.15   20.75
  -4  -4  -1  437.47   20.81
  -4  -4  -1  428.74   20.82
  -4  -4  -1  456.92   20.75
  -4  -4  -1  439.87   20.70
   4   4   1  432.10   20.85
   4   4   1  445.72   20.79
   4   4   1  442.48   20.62
   4   4   1  430.35   20.74
   4   4   1  437.19   20.68
   4   4   1  452.54   20.74
  -5  -4  -1  194.21    9.62
  -5  -4  -1  172.18    9.39
  -5  -4  -1  185.76    9.39
  -5  -4  -1  195.05    9.49
   5   4   1  186.91    9.46
   5   4   1  186.44    9.47
   5   4   1  187.29    9.44
   5   4   1  185.84    9.48
   5   4   1  185.78    9.44
   5   4   1  190.55    9.63
  -6  -4  -1    6.10    1.28
  -6  -4  -1    6.99    1.43
  -6  -4  -1    8.64    1.51
  -6  -4  -1    5.86    1.36
   6   4   1    7.05    1.43
   6   4   1    8.63    1.50
   6   4   1    7.39    1.45
   6   4   1    8.18    1.57
   6   4   1    7.94    1.55
   6   4   1    7.08    1.38
  -7  -4  -1   36.19    3.03
  -7  -4  -1   35.35    3.00
  -7  -4  -1   41.12    3.01
  -7  -4  -1   39.09    3.05
   7   4   1   42.32    3.15
   7   4   1   39.01    2.96
   7   4   1   39.00    3.07
   7   4   1   35.61    3.10
   7   4   1   39.84    3.19
   7   4   1   42.15    3.23
  -8  -4  -1   15.63    2.23
  -8  -4  -1   16.00    2.33
  -8  -4  -1   17.83    2.11
  -8  -4  -1   14.22    2.15
   8   4   1   19.83    2.43
   8   4   1   16.25    2.35
   8   4   1   16.15    2.28
   8   4   1   15.07    2.38
   8   4   1   15.45    2.22
  -9  -4  -1   20.73    2.49
  -9  -4  -1   26.45    3.00
  -9  -4  -1   19.64    2.83
   9   4   1   24.66    2.96
   9   4   1   21.85    2.95
 -10  -4  -1   35.39    3.86
 -10  -4  -1   43.86    3.62
 -10  -4  -1   32.25    3.67
  10   4   1   27.21    3.52
  10   4   1   33.41    3.63
 -11  -4  -1  104.48    7.65
  11   4   1  102.61    7.03
  11   4   1  105.91    6.90
 -12  -4  -1   44.08    4.75
 -12  -4  -1   30.38    3.81
  12   4   1   36.34    4.30
  12   4   1   36.57    4.47
 -13  -4  -1   12.81    2.75
 -13  -4  -1    9.51    2.65
  13   4   1   11.19    2.89
  13   4   1    7.87    2.40
 -14  -4  -1    0.00    1.84
 -14  -4  -1    4.66    2.41
  14   4   1    2.46    2.43
  14   4   1    1.07    2.33
  14   4   1    1.83    2.31
  11  -5  -1    0.22    2.26
  11  -5  -1   -1.17    1.81
  11  -5  -1    1.95    2.22
 -11   5   1    3.52    2.71
  10  -5  -1    6.99    2.36
  10  -5  -1    5.70    2.35
  10  -5  -1   10.62    2.75
 -10   5   1    3.37    1.66
   9  -5  -1   -1.03    1.28
   9  -5  -1    0.45    0.89
   9  -5  -1    1.33    1.78
   9  -5  -1   -0.86    1.30
  -9   5   1    1.13    1.37
   8  -5  -1    1.03    1.49
   8  -5  -1   -0.63    1.38
   8  -5  -1   -0.58    1.30
  -8   5   1    0.45    0.78
  -8   5   1    0.09    1.14
  -8   5   1    0.89    1.42
   7  -5  -1    4.01    1.70
   7  -5  -1    3.80    1.69
   7  -5  -1    4.43    0.83
   7  -5  -1    4.68    1.78
  -7   5   1    5.02    1.48
  -7   5   1    4.85    1.46
  -7   5   1    3.76    0.92
   6  -5  -1    6.30    1.73
   6  -5  -1    5.63    0.81
   6  -5  -1    7.27    1.64
   6  -5  -1    6.84    1.71
  -6   5   1    9.38    1.59
  -6   5   1    6.51    0.90
  -6   5   1    7.76    1.48
   5  -5  -1   37.70    3.07
   5  -5  -1   43.54    3.38
   5  -5  -1   38.06    3.18
   5  -5  -1   35.37    3.10
   5  -5  -1   34.16    3.15
  -5   5   1   47.55    4.60
  -5   5   1   35.51    2.76
  -5   5   1   38.48    2.11
  -5   5   1   35.88    3.05
  -5   5   1   38.47    3.48
   4  -5  -1    5.06    1.35
   4  -5  -1    1.97    1.27
   4  -5  -1    3.52    1.32
   4  -5  -1    4.42    1.17
   4  -5  -1    1.47    1.14
   4  -5  -1    1.81    1.14
  -4   5   1    3.71    1.14
  -4   5   1    3.47    1.01
  -4   5   1    3.36    1.00
   3  -5  -1    0.74    0.82
   3  -5  -1   -0.79    0.80
   3  -5  -1   -0.59    0.85
   3  -5  -1   -0.82    0.67
   3  -5  -1   -0.27    0.66
  -3   5   1    0.59    0.79
  -3   5   1    2.08    0.79
  -3   5   1   -0.75    0.86
  -3   5   1    0.61    0.77
   2  -5  -1   33.51    2.53
   2  -5  -1   32.84    2.58
   2  -5  -1   39.33    2.50
   2  -5  -1   34.00    2.77
   2  -5  -1   39.60    2.74
  -2   5   1   40.33    2.71
  -2   5   1   36.60    2.55
  -2   5   1   37.75    2.58
  -2   5   1   32.73    2.38
   1  -5  -1   -0.21    0.50
   1  -5  -1    0.27    0.79
   1  -5  -1   -0.46    0.73
   1  -5  -1    0.69    0.73
   1  -5  -1    0.15    0.79
  -1   5   1   -1.30    0.63
  -1   5   1    0.77    0.74
  -1   5   1   -0.37    0.59
  -1   5   1    0.00    0.57
  -1   5   1    0.58    0.89
   0  -5  -1    1.64    0.50
   0  -5  -1    2.32    0.79
   0  -5  -1    2.80    1.01
   0  -5  -1    2.94    0.93
   0   5   1    2.34    0.92
   0   5   1    1.96    0.72
   0   5   1    1.43    0.72
   0   5   1    2.16    0.48
   0   5   1    0.28    0.84
   0   5   1    1.41    0.53
  -1  -5  -1    3.31    0.76
  -1  -5  -1    3.38    1.12
  -1  -5  -1    2.91    0.83
  -1  -5  -1    3.41    1.02
  -1  -5  -1    1.09    0.96
  -1  -5  -1    1.30    0.85
   1   5   1    2.10    0.87
   1   5   1    2.68    0.99
   1   5   1    2.94    0.81
   1   5   1    2.79    0.66
   1   5   1    2.43    0.87
  -2  -5  -1    9.09    1.32
  -2  -5  -1   10.29    1.37
  -2  -5  -1    8.42    1.27
  -2  -5  -1    7.77    1.12
  -2  -5  -1   10.61    1.57
  -2  -5  -1    6.17    1.31
   2   5   1   11.14    1.36
   2   5   1    9.58    1.22
   2   5   1    6.36    1.10
   2   5   1   10.05    1.28
   2   5   1    8.70    1.44
   2   5   1    9.22    0.70
  -3  -5  -1    0.73    0.77
  -3  -5  -1    1.63    0.72
  -3  -5  -1    1.75    0.88
  -3  -5  -1    2.24    0.90
  -3  -5  -1    2.44    0.95
  -3  -5  -1    2.98    0.99
   3   5   1    2.04    0.83
   3   5   1    0.46    0.88
   3   5   1    1.25    0.56
   3   5   1    1.22    0.86
   3   5   1    2.28    0.99
   3   5   1    1.56    0.79
  -4  -5  -1    2.92    1.04
  -4  -5  -1    2.67    0.87
  -4  -5  -1    4.52    1.07
  -4  -5  -1    3.75    1.13
  -4  -5  -1    3.93    1.18
  -4  -5  -1    1.97    0.94
   4   5   1    4.90    1.05
   4   5   1    0.52    0.88
   4   5   1    5.18    1.15
   4   5   1    4.28    0.91
   4   5   1    2.68    1.06
   4   5   1    0.97    0.86
  -5  -5  -1   18.77    2.15
  -5  -5  -1   17.49    1.94
  -5  -5  -1   15.36    1.90
  -5  -5  -1   18.10    1.99
   5   5   1   11.30    1.77
   5   5   1   13.84    1.65
   5   5   1   13.29    1.91
   5   5   1   13.58    1.78
   5   5   1   15.32    1.90
   5   5   1   16.15    2.00
  -6  -5  -1    5.95    1.37
  -6  -5  -1    7.10    1.40
  -6  -5  -1    7.33    1.49
  -6  -5  -1    8.97    1.61
   6   5   1    6.87    1.48
   6   5   1    5.21    1.29
   6   5   1   10.81    1.68
   6   5   1    6.30    1.38
   6   5   1    6.77    1.42
  -7  -5  -1    0.04    0.82
  -7  -5  -1   -1.67    0.79
  -7  -5  -1    0.69    0.90
  -7  -5  -1    1.12    1.11
   7   5   1    1.70    1.03
   7   5   1    0.41    0.92
   7   5   1    0.05    1.06
   7   5   1    0.98    1.00
   7   5   1    1.85    1.22
   7   5   1   -0.16    0.95
  -8  -5  -1    0.86    1.05
  -8  -5  -1    3.61    1.43
  -8  -5  -1    2.90    1.32
   8   5   1    2.58    1.27
   8   5   1    2.26    1.24
   8   5   1    2.00    1.22
   8   5   1    0.88    1.22
   8   5   1    4.08    1.52
  -9  -5  -1    1.64    1.47
  -9  -5  -1    1.04    1.12
  -9  -5  -1    3.35    1.41
   9   5   1    0.99    1.39
   9   5   1    4.49    1.79
   9   5   1    3.11    1.47
 -10  -5  -1   -1.00    1.16
 -10  -5  -1    0.78    1.29
 -10  -5  -1    0.46    1.47
  10   5   1    0.06    1.28
  10   5   1    0.35    1.48
  10   5   1   -2.22    1.04
 -11  -5  -1    5.46    1.93
 -11  -5  -1   10.84    2.48
  11   5   1    5.83    2.02
  11   5   1    4.83    2.09
  11   5   1    8.23    2.17
 -12  -5  -1    3.53    2.03
 -12  -5  -1    1.50    1.73
  12   5   1    1.15    1.79
  12   5   1    0.41    1.31
  12   5   1    2.35    1.91
 -13  -5  -1    3.83    2.18
 -13  -5  -1    6.10    2.30
  13   5   1   -1.36    1.58
  13   5   1   -0.85    1.85
  13   5   1   -0.99    1.63
 -14  -5  -1    1.26    2.12
 -14  -5  -1    2.39    2.01
  14   5   1    3.55    2.61
  14   5   1    3.51    2.70
  14   5   1   -2.97    1.85
  10  -6  -1    5.26    2.25
  10  -6  -1    3.76    2.18
 -10   6   1    3.62    1.59
   9  -6  -1    0.30    1.90
   9  -6  -1   -1.04    1.55
   9  -6  -1   -0.12    1.55
  -9   6   1    0.40    1.29
   8  -6  -1   -0.04    1.56
   8  -6  -1    3.10    1.72
   8  -6  -1    0.08    1.62
  -8   6   1   -0.11    1.14
   7  -6  -1   11.32    2.41
   7  -6  -1   12.21    2.35
   7  -6  -1   13.49    2.40
  -7   6   1    9.37    1.76
  -7   6   1   12.10    1.88
   6  -6  -1   41.29    3.57
   6  -6  -1   47.94    3.76
   6  -6  -1   38.17    4.13
  -6   6   1   40.21    3.13
  -6   6   1   42.78    3.18
   5  -6  -1   39.49    3.33
   5  -6  -1   40.82    3.48
   5  -6  -1   40.49    3.75
   5  -6  -1   46.46    3.73
  -5   6   1   42.47    3.35
  -5   6   1   44.91    3.06
   4  -6  -1   65.82    4.32
   4  -6  -1   64.34    4.40
   4  -6  -1   68.61    4.32
   4  -6  -1   68.64    4.53
  -4   6   1   67.02    4.37
  -4   6   1   64.84    3.93
  -4   6   1   67.08    4.01
  -4   6   1   65.22    4.46
   3  -6  -1   80.90    4.78
   3  -6  -1   79.95    4.85
   3  -6  -1   74.47    4.63
   3  -6  -1   81.10    5.15
   3  -6  -1   82.91    5.01
  -3   6   1   81.95    4.49
  -3   6   1   82.08    4.91
  -3   6   1   87.11    4.92
  -3   6   1   75.84    4.49
  -3   6   1   73.82    4.97
   2  -6  -1   32.58    2.51
   2  -6  -1   30.32    2.69
   2  -6  -1   36.19    2.72
   2  -6  -1   35.20    2.64
  -2   6   1   32.80    2.62
  -2   6   1   29.72    2.69
  -2   6   1   27.95    2.17
  -2   6   1   34.86    3.50
  -2   6   1   30.01    2.35
   1  -6  -1   86.79    5.28
   1  -6  -1   91.21    5.21
   1  -6  -1   95.65    5.05
   1  -6  -1   90.28    4.64
   1  -6  -1   86.95    5.02
  -1   6   1   91.75    4.74
  -1   6   1   85.07    4.76
  -1   6   1   86.26    4.76
  -1   6   1   95.77    5.38
  -1   6   1   88.16    5.11
   0  -6  -1    0.35    0.38
   0  -6  -1   -0.56    0.87
   0  -6  -1    0.49    0.71
   0  -6  -1   -0.12    0.68
   0  -6  -1    0.33    0.82
   0   6   1   -1.10    0.68
   0   6   1    1.02    0.74
   0   6   1   -1.12    0.59
   0   6   1    0.18    0.36
   0   6   1   -0.50    0.40
   0   6   1   -0.30    0.53
  -1  -6  -1   10.09    1.72
  -1  -6  -1   10.28    1.43
  -1  -6  -1   11.54    1.23
  -1  -6  -1   12.85    1.63
  -1  -6  -1   13.98    1.86
  -1  -6  -1    8.72    1.46
   1   6   1   11.58    1.57
   1   6   1    9.94    1.51
   1   6   1   13.06    1.35
   1   6   1   12.22    1.18
   1   6   1   10.95    0.72
   1   6   1   10.12    1.32
  -2  -6  -1    7.36    1.38
  -2  -6  -1    5.64    1.20
  -2  -6  -1    6.64    1.25
  -2  -6  -1    5.99    1.19
  -2  -6  -1    6.34    1.14
  -2  -6  -1    7.83    1.12
   2   6   1    6.80    1.14
   2   6   1    5.07    0.99
   2   6   1    3.19    1.15
   2   6   1    5.99    1.10
  -3  -6  -1  121.00    6.46
  -3  -6  -1  123.46    6.50
  -3  -6  -1  120.68    6.69
  -3  -6  -1  134.66    6.64
  -3  -6  -1  118.39    6.65
   3   6   1  115.29    6.69
   3   6   1  125.28    6.69
   3   6   1  128.49    5.91
   3   6   1  116.50    6.45
   3   6   1  120.62    6.37
   3   6   1  121.12    6.37
  -4  -6  -1  129.94    6.86
  -4  -6  -1  122.47    6.87
  -4  -6  -1  125.42    7.01
  -4  -6  -1  125.52    6.77
  -4  -6  -1  129.94    6.94
  -4  -6  -1  130.78    6.86
   4   6   1  120.53    6.99
   4   6   1  124.14    6.75
   4   6   1  131.38    7.06
   4   6   1  135.76    6.44
   4   6   1  125.41    6.76
   4   6   1  133.15    6.89
  -5  -6  -1    3.28    1.12
  -5  -6  -1    0.93    0.93
  -5  -6  -1    4.30    1.16
  -5  -6  -1    1.52    1.07
  -5  -6  -1    3.22    0.99
  -5  -6  -1    3.60    1.22
   5   6   1    2.94    1.04
   5   6   1    3.34    1.15
   5   6   1    3.94    1.32
   5   6   1    2.49    1.05
   5   6   1    4.52    1.20
  -6  -6  -1    4.92    1.35
  -6  -6  -1    5.71    1.34
  -6  -6  -1    5.29    1.45
  -6  -6  -1    7.20    1.51
   6   6   1    2.81    1.19
   6   6   1    6.22    1.31
   6   6   1    4.60    1.26
   6   6   1    6.58    1.64
   6   6   1    6.19    1.46
   6   6   1    5.09    1.40
  -7  -6  -1    0.56    0.98
  -7  -6  -1    0.17    0.95
  -7  -6  -1   -0.90    0.88
  -7  -6  -1    0.75    1.18
   7   6   1    1.65    1.17
   7   6   1    1.63    1.29
   7   6   1    0.10    0.95
   7   6   1    1.51    1.21
   7   6   1   -1.11    0.87
  -8  -6  -1    0.35    1.28
  -8  -6  -1    2.47    1.23
  -8  -6  -1    2.91    1.35
   8   6   1    0.77    1.27
   8   6   1    2.53    1.34
   8   6   1    1.94    1.30
   8   6   1    0.46    1.20
  -9  -6  -1   45.91    3.98
  -9  -6  -1   46.73    4.08
   9   6   1   48.03    3.97
   9   6   1   40.71    4.29
   9   6   1   49.32    3.91
 -10  -6  -1   72.79    5.58
 -10  -6  -1   84.27    5.59
  10   6   1   73.67    5.34
  10   6   1   72.87    5.47
  10   6   1   71.70    5.64
 -11  -6  -1   28.48    3.86
 -11  -6  -1   34.78    3.95
  11   6   1   36.90    4.13
  11   6   1   29.93    3.68
  11   6   1   26.38    3.83
 -12  -6  -1   33.31    4.17
 -12  -6  -1   30.88    3.90
  12   6   1   30.30    4.10
  12   6   1   28.09    4.11
  12   6   1   24.48    3.65
 -13  -6  -1    2.32    1.73
 -13  -6  -1    1.56    1.91
  13   6   1   -0.11    1.63
  13   6   1    0.56    1.87
  13   6   1   -0.57    1.93
 -14  -6  -1    1.43    2.40
 -14  -6  -1    0.12    2.02
  14   6   1    0.62    2.24
  14   6   1   -1.15    2.13
  14   6   1   -1.66    2.03
   9  -7  -1   13.73    2.90
   9  -7  -1    8.78    2.76
   9  -7  -1    5.16    2.27
  -9   7   1    9.32    1.73
   8  -7  -1   -2.62    1.33
   8  -7  -1    1.61    1.74
   8  -7  -1   -2.64    1.26
  -8   7   1   -0.01    1.08
   7  -7  -1    7.65    2.15
   7  -7  -1    8.63    2.27
   7  -7  -1   11.25    2.29
  -7   7   1    7.40    1.52
  -7   7   1    6.21    1.47
   6  -7  -1    2.90    1.56
   6  -7  -1    2.83    1.42
   6  -7  -1    0.44    1.41
  -6   7   1    1.82    1.08
  -6   7   1    2.75    1.29
   5  -7  -1    2.87    1.38
   5  -7  -1    3.78    1.63
   5  -7  -1    3.58    1.40
   5  -7  -1    2.80    1.49
  -5   7   1    2.31    1.05
  -5   7   1    2.05    1.02
   4  -7  -1    4.02    1.34
   4  -7  -1    9.22    1.75
   4  -7  -1    6.92    1.70
   4  -7  -1    6.71    1.74
  -4   7   1    7.87    1.34
  -4   7   1    4.76    1.14
   3  -7  -1    0.78    0.87
   3  -7  -1    0.00    0.78
   3  -7  -1    0.00    1.00
   3  -7  -1    0.43    1.08
  -3   7   1    0.60    0.82
  -3   7   1    0.50    0.87
  -3   7   1   -0.91    0.64
  -3   7   1    1.67    0.91
   2  -7  -1   -0.42    0.79
   2  -7  -1   -0.93    0.83
   2  -7  -1    0.02    0.79
   2  -7  -1   -0.23    0.77
   2  -7  -1    0.48    0.73
  -2   7   1    1.45    0.84
  -2   7   1    0.03    0.68
  -2   7   1    0.18    0.93
  -2   7   1   -2.25    0.78
   1  -7  -1    1.18    0.87
   1  -7  -1    0.59    1.01
   1  -7  -1    1.31    0.99
   1  -7  -1   -0.12    0.51
   1  -7  -1    0.21    0.80
  -1   7   1   -0.65    0.89
  -1   7   1    0.20    0.71
  -1   7   1    1.29    0.73
   0  -7  -1   14.95    2.07
   0  -7  -1   16.17    1.84
   0  -7  -1   14.32    1.86
   0  -7  -1   14.21    1.93
   0  -7  -1   15.45    1.10
   0   7   1   18.68    1.73
   0   7   1   14.74    1.10
   0   7   1   18.30    2.20
   0   7   1   21.56    1.81
   0   7   1   17.43    2.03
  -1  -7  -1    1.09    0.87
  -1  -7  -1    0.14    0.75
  -1  -7  -1    1.50    1.07
  -1  -7  -1    0.46    0.96
  -1  -7  -1    0.49    0.57
  -1  -7  -1    0.28    0.91
   1   7   1    1.72    0.95
   1   7   1    1.01    0.98
   1   7   1    0.46    0.53
   1   7   1   -0.48    0.63
  -2  -7  -1    0.91    0.84
  -2  -7  -1   -0.35    0.89
  -2  -7  -1    1.26    0.75
  -2  -7  -1    0.74    0.81
  -2  -7  -1   -0.25    0.66
  -2  -7  -1    0.36    0.69
   2   7   1    0.74    0.91
   2   7   1   -0.62    0.62
   2   7   1   -0.35    0.82
   2   7   1    1.20    0.79
  -3  -7  -1    4.67    1.24
  -3  -7  -1    5.63    1.24
  -3  -7  -1    6.75    1.42
  -3  -7  -1    4.94    1.25
  -3  -7  -1    8.24    1.48
  -3  -7  -1    7.41    1.28
   3   7   1    6.85    1.34
   3   7   1    5.46    1.09
   3   7   1    5.72    0.56
   3   7   1    7.84    1.52
   3   7   1    5.82    0.57
   3   7   1    4.65    1.11
  -4  -7  -1   -0.05    0.80
  -4  -7  -1    0.20    0.83
  -4  -7  -1    0.77    0.98
  -4  -7  -1    0.56    0.82
  -4  -7  -1    1.51    1.07
  -4  -7  -1    1.08    0.92
   4   7   1    1.23    0.95
   4   7   1    1.68    0.94
   4   7   1    1.06    0.57
   4   7   1    1.48    1.00
   4   7   1    0.68    0.78
   4   7   1    1.96    1.14
  -5  -7  -1    1.94    0.99
  -5  -7  -1    4.17    1.29
  -5  -7  -1    1.05    1.02
  -5  -7  -1    4.60    1.40
  -5  -7  -1    3.19    1.23
  -5  -7  -1    3.07    1.23
   5   7   1    1.18    1.03
   5   7   1    2.50    1.10
   5   7   1    4.25    1.39
   5   7   1    2.43    1.21
   5   7   1    4.42    1.17
   5   7   1    2.04    0.81
  -6  -7  -1    2.75    1.37
  -6  -7  -1    2.01    1.19
  -6  -7  -1   -1.30    0.69
  -6  -7  -1   -0.08    0.95
  -6  -7  -1    0.19    1.03
   6   7   1   -0.37    0.96
   6   7   1    0.06    1.10
   6   7   1   -1.26    0.85
   6   7   1   -0.71    0.93
   6   7   1    0.87    1.01
   6   7   1   -0.62    0.73
  -7  -7  -1   -1.78    0.89
  -7  -7  -1    0.22    1.08
  -7  -7  -1    0.93    1.14
  -7  -7  -1   -1.18    0.65
  -7  -7  -1   -0.54    0.85
   7   7   1    0.17    1.00
   7   7   1    0.75    1.22
   7   7   1   -0.64    1.07
   7   7   1    0.29    1.13
   7   7   1   -0.65    1.25
   7   7   1   -0.10    0.97
  -8  -7  -1    2.22    1.32
  -8  -7  -1    0.05    1.24
  -8  -7  -1    4.38    1.54
   8   7   1    1.72    1.32
   8   7   1    1.26    1.46
   8   7   1    2.39    1.39
   8   7   1    1.63    1.20
  -9  -7  -1    5.02    1.73
  -9  -7  -1    1.90    1.61
   9   7   1    4.24    1.88
   9   7   1    2.46    1.77
   9   7   1    4.41    1.69
 -10  -7  -1    0.04    1.61
  10   7   1   -0.10    1.37
  10   7   1    0.97    1.51
 -11  -7  -1    4.52    2.06
 -11  -7  -1    5.72    2.18
  11   7   1    6.26    2.26
  11   7   1   11.15    2.68
 -12  -7  -1    2.55    2.06
 -12  -7  -1   -0.73    1.43
  12   7   1    0.16    1.81
  12   7   1    1.10    1.59
  12   7   1   -0.78    1.75
 -13  -7  -1   -1.45    1.73
 -13  -7  -1    3.41    2.26
  13   7   1    2.92    2.21
  13   7   1    2.06    2.13
  13   7   1   -0.12    1.81
 -14  -7  -1   -1.67    1.84
 -14  -7  -1   -2.38    2.02
  14   7   1    5.11    2.65
  14   7   1   -0.45    2.05
  14   7   1    1.20    2.10
   8  -8  -1    3.55    2.23
   8  -8  -1    2.16    2.14
   8  -8  -1    6.71    2.36
   7  -8  -1   19.18    3.08
   7  -8  -1   14.28    2.85
   7  -8  -1   19.63    3.10
  -7   8   1   16.51    1.89
   6  -8  -1   44.44    4.78
   6  -8  -1   60.36    4.69
  -6   8   1   49.18    3.24
  -6   8   1   46.72    3.23
   5  -8  -1   12.07    2.26
   5  -8  -1   14.03    2.30
   5  -8  -1   16.79    2.65
   5  -8  -1   12.09    2.40
  -5   8   1   13.64    1.61
  -5   8   1   10.29    1.50
   4  -8  -1   21.37    2.60
   4  -8  -1   15.79    2.19
   4  -8  -1   11.93    2.27
  -4   8   1   13.82    1.61
  -4   8   1   12.37    1.54
   3  -8  -1    1.22    1.23
   3  -8  -1   -0.68    0.95
   3  -8  -1   -2.42    0.99
   3  -8  -1    0.70    0.89
  -3   8   1    0.35    1.20
  -3   8   1   -0.26    0.69
   2  -8  -1   -0.19    0.90
   2  -8  -1    0.10    1.03
   2  -8  -1    2.58    1.35
   2  -8  -1   -0.72    0.63
  -2   8   1   -0.61    0.71
  -2   8   1   -0.10    0.90
   1  -8  -1    8.43    1.09
   1  -8  -1    8.67    1.52
   1  -8  -1    6.11    1.54
   1  -8  -1    8.02    1.95
   1  -8  -1    9.86    1.70
  -1   8   1    9.02    1.25
  -1   8   1   12.86    2.13
  -1   8   1    7.69    1.80
   0  -8  -1  216.09   12.12
   0  -8  -1  243.40   10.89
   0  -8  -1  232.75   12.06
   0  -8  -1  230.21   11.89
   0  -8  -1  239.21   11.83
   0   8   1  241.85   11.41
   0   8   1  239.09   12.05
   0   8   1  235.24   10.93
   0   8   1  232.29   12.22
  -1  -8  -1  120.67    6.07
  -1  -8  -1  118.73    6.61
  -1  -8  -1  120.50    6.72
  -1  -8  -1  118.48    6.54
   1   8   1  114.94    6.67
   1   8   1  117.87    6.20
   1   8   1  121.97    6.88
   1   8   1  114.83    6.12
   1   8   1  116.93    5.92
  -2  -8  -1   27.98    2.42
  -2  -8  -1   33.62    2.94
  -2  -8  -1   27.71    2.84
  -2  -8  -1   34.97    2.79
  -2  -8  -1   32.53    2.73
  -2  -8  -1   31.23    2.34
   2   8   1   27.30    2.11
   2   8   1   28.90    2.29
   2   8   1   30.73    2.29
   2   8   1   29.59    2.99
  -3  -8  -1    8.96    1.64
  -3  -8  -1   10.09    1.62
  -3  -8  -1    9.14    1.72
  -3  -8  -1    9.70    1.82
  -3  -8  -1    8.33    1.45
  -3  -8  -1    8.87    1.76
   3   8   1   10.90    1.49
   3   8   1    8.13    1.68
   3   8   1   10.20    1.46
   3   8   1   10.66    1.64
  -4  -8  -1   33.54    2.93
  -4  -8  -1   30.91    2.66
  -4  -8  -1   31.12    2.75
  -4  -8  -1   32.33    2.75
   4   8   1   34.82    2.63
   4   8   1   31.76    2.66
   4   8   1   33.77    1.86
   4   8   1   31.23    1.85
   4   8   1   33.46    2.67
   4   8   1   31.27    3.23
  -5  -8  -1   -0.54    0.96
  -5  -8  -1   -0.10    0.98
  -5  -8  -1    1.83    1.02
  -5  -8  -1    0.18    0.94
  -5  -8  -1    0.83    1.00
   5   8   1    0.99    0.95
   5   8   1   -0.94    0.86
   5   8   1    0.19    0.85
   5   8   1   -0.10    1.00
   5   8   1    0.48    0.87
   5   8   1   -0.13    0.60
  -6  -8  -1    0.77    1.06
  -6  -8  -1   -0.42    0.93
  -6  -8  -1    0.73    1.08
  -6  -8  -1    0.90    1.18
  -6  -8  -1    1.36    1.05
  -6  -8  -1   -1.01    0.91
   6   8   1   -0.02    0.88
   6   8   1    4.72    1.33
   6   8   1    0.44    0.77
   6   8   1    1.89    1.30
   6   8   1   -1.19    1.06
   6   8   1   -0.81    1.05
  -7  -8  -1   33.31    3.14
  -7  -8  -1   29.95    3.36
  -7  -8  -1   29.59    3.22
  -7  -8  -1   29.58    3.14
   7   8   1   29.52    3.08
   7   8   1   32.51    3.30
   7   8   1   23.09    2.54
   7   8   1   33.19    3.63
   7   8   1   35.58    3.57
  -8  -8  -1   83.22    5.47
  -8  -8  -1   79.52    5.58
  -8  -8  -1   79.49    5.13
   8   8   1   83.71    5.70
   8   8   1   78.78    5.47
   8   8   1   69.87    4.93
   8   8   1   79.06    5.47
  -9  -8  -1   43.36    4.45
  -9  -8  -1   35.54    3.88
  -9  -8  -1   31.93    3.42
   9   8   1   37.55    3.78
   9   8   1   36.91    4.17
   9   8   1   37.12    4.14
   9   8   1   40.37    4.20
 -10  -8  -1    1.73    1.54
 -10  -8  -1    0.73    1.60
  10   8   1    3.83    1.88
  10   8   1    3.97    1.94
 -11  -8  -1    1.08    1.66
 -11  -8  -1   -0.50    1.39
  11   8   1    1.39    1.80
  11   8   1    0.04    1.66
  11   8   1    3.82    1.83
 -12  -8  -1    2.00    2.08
 -12  -8  -1    1.79    1.78
  12   8   1   -0.08    1.71
  12   8   1    0.43    1.94
  12   8   1    1.35    1.87
 -13  -8  -1    3.28    2.32
 -13  -8  -1   -0.04    1.77
  13   8   1    0.14    1.88
  13   8   1   -0.39    1.94
  13   8   1    0.28    2.01
 -14  -8  -1   12.51    3.15
 -14  -8  -1    9.98    3.18
  14   8   1    9.86    3.24
  14   8   1   12.40    3.37
  14   8   1    9.27    3.19
   8  -9  -1    0.25    1.82
   8  -9  -1    1.31    2.22
   8  -9  -1    0.60    2.00
   7  -9  -1   -0.72    1.55
   7  -9  -1   -0.57    1.70
   7  -9  -1    1.33    1.84
   6  -9  -1    1.94    1.71
   6  -9  -1    0.63    1.61
   6  -9  -1   -0.02    1.62
  -6   9   1    0.44    0.68
   5  -9  -1    0.13    1.42
   5  -9  -1    1.54    1.49
   5  -9  -1    1.89    1.64
  -5   9   1    0.67    0.71
   4  -9  -1    1.11    1.32
   4  -9  -1    0.16    1.20
  -4   9   1   -0.08    0.67
  -4   9   1    0.60    0.71
   3  -9  -1    1.47    1.08
   3  -9  -1    4.31    1.59
   3  -9  -1    4.85    1.42
  -3   9   1    2.46    1.63
  -3   9   1    2.60    0.77
  -3   9   1    1.90    0.82
   2  -9  -1    2.03    1.21
   2  -9  -1   -1.00    1.05
   2  -9  -1    0.36    0.76
  -2   9   1    0.17    0.66
  -2   9   1    0.19    1.37
  -2   9   1    0.26    0.63
   1  -9  -1    3.18    0.75
   1  -9  -1    5.96    1.66
   1  -9  -1    4.13    1.28
   1  -9  -1    4.67    1.61
  -1   9   1    3.27    0.91
  -1   9   1    4.76    1.67
   0  -9  -1    2.14    1.16
   0  -9  -1    1.85    1.34
   0  -9  -1    1.24    1.04
   0   9   1    0.91    1.28
   0   9   1    1.71    0.47
   0   9   1    1.60    0.83
  -1  -9  -1    1.97    1.26
  -1  -9  -1    3.52    0.93
  -1  -9  -1    2.87    1.16
  -1  -9  -1    2.26    1.14
   1   9   1    1.27    1.21
   1   9   1    4.01    1.01
   1   9   1    3.82    0.82
   1   9   1    2.87    0.95
  -2  -9  -1   13.51    1.72
  -2  -9  -1   10.81    1.80
  -2  -9  -1   16.98    2.22
  -2  -9  -1   15.97    2.24
  -2  -9  -1   18.68    2.63
  -2  -9  -1    9.68    2.03
   2   9   1   17.40    2.37
   2   9   1   15.56    1.63
   2   9   1   14.57    1.69
   2   9   1   15.98    1.81
  -3  -9  -1    1.16    1.26
  -3  -9  -1    0.45    1.20
  -3  -9  -1   -0.09    0.91
  -3  -9  -1    0.83    0.91
  -3  -9  -1    1.10    1.09
  -3  -9  -1    0.30    0.95
   3   9   1   -0.47    0.76
   3   9   1   -0.12    0.83
   3   9   1    1.33    1.21
   3   9   1   -1.01    0.74
  -4  -9  -1   -0.84    1.18
  -4  -9  -1    1.23    0.99
  -4  -9  -1    1.76    1.19
  -4  -9  -1    1.83    1.27
  -4  -9  -1    3.03    1.28
  -4  -9  -1    1.09    1.04
   4   9   1    0.40    1.22
   4   9   1   -0.10    0.95
   4   9   1    1.97    1.01
   4   9   1    0.39    1.11
  -5  -9  -1    6.31    1.57
  -5  -9  -1    6.30    1.65
  -5  -9  -1    4.03    1.40
  -5  -9  -1    6.35    1.55
   5   9   1    4.69    1.57
   5   9   1    6.81    0.88
   5   9   1    5.48    1.49
   5   9   1    4.07    1.38
   5   9   1    6.49    1.47
  -6  -9  -1    1.59    1.19
  -6  -9  -1   -0.01    1.04
  -6  -9  -1   -0.33    1.03
   6   9   1    0.52    1.18
   6   9   1    1.66    1.37
   6   9   1    1.52    1.33
   6   9   1    1.28    1.33
  -7  -9  -1   10.50    1.96
  -7  -9  -1    5.18    1.78
  -7  -9  -1    7.43    1.80
   7   9   1    8.15    2.07
   7   9   1    7.16    1.38
   7   9   1    9.13    2.03
   7   9   1    5.94    1.84
   7   9   1    6.84    1.71
  -8  -9  -1    3.23    1.36
  -8  -9  -1    2.31    1.46
  -8  -9  -1    1.70    1.25
   8   9   1    2.22    1.20
   8   9   1    0.82    1.42
   8   9   1    2.88    1.55
   8   9   1    1.59    1.46
  -9  -9  -1    2.45    1.71
  -9  -9  -1   -0.35    1.13
   9   9   1    0.26    1.47
   9   9   1    0.02    1.14
   9   9   1   -0.73    1.37
 -10  -9  -1   -0.25    1.64
 -10  -9  -1    3.99    1.83
 -10  -9  -1    1.37    1.35
  10   9   1    0.95    1.67
  10   9   1    1.75    1.79
  10   9   1   -0.16    1.57
 -11  -9  -1   -0.09    1.48
 -11  -9  -1   -1.51    1.47
 -11  -9  -1    1.40    1.65
  11   9   1    1.36    1.89
  11   9   1    2.69    1.88
  11   9   1   -0.23    1.80
 -12  -9  -1    0.20    1.62
 -12  -9  -1    4.90    2.31
 -12  -9  -1   -0.75    1.80
  12   9   1    0.01    1.65
  12   9   1   -1.34    2.00
  12   9   1   -0.15    1.86
 -13  -9  -1    4.16    1.98
  13   9   1    1.95    2.25
  13   9   1    1.39    2.23
  13   9   1    2.51    2.39
   7 -10  -1   16.17    3.36
   7 -10  -1   15.34    3.15
   7 -10  -1   18.15    3.42
   6 -10  -1    7.43    2.26
   6 -10  -1    6.42    2.26
   6 -10  -1    8.78    2.63
   5 -10  -1    4.41    2.09
   5 -10  -1    4.35    1.83
   5 -10  -1    2.16    1.92
   4 -10  -1    0.33    1.52
   4 -10  -1   -0.74    1.12
   4 -10  -1    0.35    1.36
   3 -10  -1   -0.98    0.90
   3 -10  -1    0.99    1.31
   3 -10  -1    2.65    1.61
  -3  10   1    0.36    1.47
  -3  10   1    0.39    0.51
   2 -10  -1    0.19    1.19
  -2  10   1   -0.49    0.52
  -2  10   1   -0.61    0.47
  -2  10   1   -1.16    1.41
   1 -10  -1   66.55    4.29
   1 -10  -1   58.87    2.99
   1 -10  -1   55.03    4.43
  -1  10   1   52.60    4.32
  -1  10   1   50.57    3.10
  -1  10   1   56.87    3.18
   0 -10  -1  114.85    7.11
   0 -10  -1  111.31    6.72
   0  10   1  118.61    5.48
   0  10   1  116.82    5.96
   0  10   1  117.53    5.96
   0  10   1  113.89    7.26
  -1 -10  -1   39.19    3.37
  -1 -10  -1   48.33    3.67
  -1 -10  -1   43.29    3.89
   1  10   1   44.09    2.64
   1  10   1   44.85    2.87
   1  10   1   43.70    4.26
  -2 -10  -1    2.69    1.18
  -2 -10  -1    2.50    1.00
  -2 -10  -1    2.90    1.45
  -2 -10  -1    0.74    1.20
   2  10   1    3.14    1.02
   2  10   1    2.57    1.36
   2  10   1    1.20    0.87
   2  10   1    2.23    0.89
  -3 -10  -1   -1.43    0.96
  -3 -10  -1    3.10    1.44
  -3 -10  -1    2.74    1.19
   3  10   1    1.03    0.91
   3  10   1    0.54    0.90
   3  10   1    0.40    1.22
   3  10   1    0.28    0.93
  -4 -10  -1    0.02    1.01
  -4 -10  -1    1.27    1.16
  -4 -10  -1    0.59    1.03
   4  10   1    2.43    1.19
   4  10   1    1.00    1.31
   4  10   1    0.33    0.98
   4  10   1    1.57    1.14
  -5 -10  -1   38.26    3.26
  -5 -10  -1   36.33    3.52
  -5 -10  -1   35.70    3.61
   5  10   1   34.00    2.92
   5  10   1   26.61    2.91
   5  10   1   34.69    3.77
   5  10   1   33.99    3.01
  -6 -10  -1   61.74    4.63
  -6 -10  -1   67.60    4.69
   6  10   1   71.53    6.08
   6  10   1   60.67    4.85
   6  10   1   60.47    4.47
   6  10   1   63.14    3.51
  -7 -10  -1   42.87    3.70
  -7 -10  -1   43.00    3.82
  -7 -10  -1   49.13    4.07
   7  10   1   46.91    3.79
   7  10   1   50.00    4.36
   7  10   1   42.00    4.41
   7  10   1   43.27    3.01
  -8 -10  -1   65.69    5.20
  -8 -10  -1   71.05    5.58
  -8 -10  -1   66.38    4.87
   8  10   1   70.71    4.38
   8  10   1   67.85    5.25
   8  10   1   69.05    6.01
   8  10   1   62.20    4.91
  -9 -10  -1   15.57    2.68
  -9 -10  -1   15.99    2.73
  -9 -10  -1   11.55    2.58
   9  10   1   13.81    2.94
   9  10   1   14.72    2.58
   9  10   1   11.61    2.56
   9  10   1   13.32    2.34
 -10 -10  -1    1.47    1.42
 -10 -10  -1    2.00    1.81
 -10 -10  -1   -0.91    1.38
  10  10   1    3.17    1.92
  10  10   1   -0.96    1.65
  10  10   1   -1.62    1.55
 -11 -10  -1    3.65    1.69
 -11 -10  -1    2.36    1.85
 -11 -10  -1    1.16    1.87
  11  10   1    0.51    1.90
  11  10   1    5.59    2.32
  11  10   1    2.79    2.22
 -12 -10  -1    1.73    1.93
 -12 -10  -1   -1.60    1.76
 -12 -10  -1   -0.24    1.45
  12  10   1    1.67    2.13
  12  10   1    4.04    2.32
  12  10   1   -1.45    1.87
 -13 -10  -1   32.13    4.74
 -13 -10  -1   26.23    4.01
  13  10   1   23.17    4.08
  13  10   1   28.25    4.15
  13  10   1   26.24    4.23
   6 -11  -1    0.65    1.72
   6 -11  -1    0.22    1.82
   5 -11  -1    0.68    1.72
   5 -11  -1    1.19    2.10
   5 -11  -1    0.41    1.90
   4 -11  -1   -0.31    1.57
   4 -11  -1    2.24    1.47
   4 -11  -1    2.08    1.90
   3 -11  -1    0.93    1.02
   3 -11  -1   -1.59    1.41
  -3  11   1    1.50    1.39
   2 -11  -1    9.17    2.05
   2 -11  -1   10.18    2.26
   2 -11  -1    8.33    1.11
  -2  11   1   10.12    2.54
   1 -11  -1    0.90    1.16
   1 -11  -1    4.21    1.61
  -1  11   1    1.95    1.62
   0 -11  -1    0.66    1.18
   0 -11  -1    0.77    1.39
   0  11   1    0.57    1.65
   0  11   1    0.53    0.58
   0  11   1    0.67    0.55
  -1 -11  -1    3.20    1.41
  -1 -11  -1    2.40    1.39
   1  11   1    2.88    0.88
   1  11   1    3.50    0.78
   1  11   1    4.40    1.80
   1  11   1    3.30    0.95
  -2 -11  -1    1.40    1.33
  -2 -11  -1   -0.56    1.22
  -2 -11  -1   -1.43    0.77
   2  11   1    1.57    1.47
   2  11   1    0.14    0.83
   2  11   1   -0.26    0.76
   2  11   1    0.22    0.79
  -3 -11  -1    0.91    1.10
  -3 -11  -1    1.35    1.31
  -3 -11  -1    1.04    1.07
   3  11   1   -0.17    0.89
   3  11   1    2.52    1.54
   3  11   1    0.16    0.93
   3  11   1   -0.06    0.92
  -4 -11  -1    0.67    1.24
  -4 -11  -1    1.65    1.12
  -4 -11  -1    0.67    1.19
   4  11   1    2.68    1.16
   4  11   1    0.41    1.12
   4  11   1    1.23    1.11
   4  11   1    1.43    1.10
  -5 -11  -1    1.88    1.39
  -5 -11  -1    5.33    1.64
  -5 -11  -1    3.41    1.36
   5  11   1    0.64    1.13
   5  11   1    2.20    1.24
   5  11   1    1.55    1.28
  -6 -11  -1    3.27    1.77
  -6 -11  -1    0.95    1.33
  -6 -11  -1    3.32    1.70
   6  11   1    2.58    1.47
   6  11   1    1.04    1.46
   6  11   1    6.01    1.98
  -7 -11  -1   12.90    2.35
  -7 -11  -1   13.49    2.57
   7  11   1   13.20    1.54
   7  11   1   13.22    2.34
   7  11   1   10.96    2.58
  -8 -11  -1    2.16    1.67
  -8 -11  -1    0.30    1.39
   8  11   1   -0.02    1.50
   8  11   1   -0.36    0.94
   8  11   1   -0.40    1.44
  -9 -11  -1   -0.13    1.38
  -9 -11  -1   -0.47    1.47
  -9 -11  -1    2.05    1.51
   9  11   1    0.10    1.64
   9  11   1   -0.96    1.52
   9  11   1   -0.83    1.16
   9  11   1    2.17    1.59
 -10 -11  -1    0.52    1.46
 -10 -11  -1    0.26    1.52
 -10 -11  -1    0.60    1.71
  10  11   1   -1.36    1.44
  10  11   1   -2.67    1.46
  10  11   1    1.87    1.78
 -11 -11  -1    4.50    2.42
 -11 -11  -1    3.06    2.06
 -11 -11  -1    5.16    2.04
  11  11   1    2.48    2.09
  11  11   1   -0.69    1.93
  11  11   1   -0.38    1.85
 -12 -11  -1   -0.27    1.60
 -12 -11  -1   -0.70    2.12
  12  11   1    1.24    2.06
  12  11   1   -1.21    1.82
  12  11   1    1.17    2.17
   4 -12  -1    8.08    2.46
   4 -12  -1    5.05    2.38
   4 -12  -1    3.39    1.99
   3 -12  -1   32.10    3.72
   3 -12  -1   27.94    3.92
   2 -12  -1   27.96    3.79
   2 -12  -1   29.52    3.45
  -2  12   1   21.46    3.56
   1 -12  -1   30.06    3.78
   1 -12  -1   28.21    3.70
  -1  12   1   35.00    4.20
   0 -12  -1   10.71    2.49
   0 -12  -1    9.39    2.11
   0  12   1   16.93    3.00
  -1 -12  -1    2.62    1.53
  -1 -12  -1    4.73    1.70
   1  12   1    4.99    0.82
   1  12   1    3.37    0.84
   1  12   1    6.55    2.13
  -2 -12  -1    0.08    1.39
  -2 -12  -1    0.33    1.23
   2  12   1    0.54    0.74
   2  12   1   -0.83    1.36
   2  12   1   -0.08    0.78
  -3 -12  -1    5.39    1.90
  -3 -12  -1    3.79    1.61
  -3 -12  -1    2.10    1.26
   3  12   1    3.75    1.08
   3  12   1    0.74    1.50
   3  12   1    6.01    1.43
   3  12   1    4.88    1.19
  -4 -12  -1   15.30    2.49
  -4 -12  -1   12.45    2.23
  -4 -12  -1   14.06    2.38
   4  12   1   15.91    2.15
   4  12   1   11.06    1.71
   4  12   1   17.47    2.76
  -5 -12  -1   29.59    3.67
  -5 -12  -1   34.26    3.73
  -5 -12  -1   29.62    3.31
   5  12   1   38.46    3.03
   5  12   1   30.91    3.81
   5  12   1   29.39    2.94
  -6 -12  -1    8.72    2.21
  -6 -12  -1   13.42    2.45
  -6 -12  -1   13.09    2.49
   6  12   1    9.51    1.87
   6  12   1   11.22    2.57
   6  12   1    8.56    1.94
  -7 -12  -1   12.73    2.51
  -7 -12  -1   17.62    2.80
  -7 -12  -1   15.13    2.78
   7  12   1   17.87    3.17
   7  12   1   16.33    2.53
  -8 -12  -1    0.05    1.36
  -8 -12  -1   -0.93    1.41
  -8 -12  -1   -0.87    1.44
   8  12   1   -0.51    0.82
   8  12   1    0.51    1.49
   8  12   1   -0.22    1.30
  -9 -12  -1    0.38    1.74
  -9 -12  -1    1.89    1.58
   9  12   1    0.62    1.98
   9  12   1    2.40    2.16
   9  12   1    0.02    1.11
 -10 -12  -1    1.86    1.96
 -10 -12  -1    1.20    1.67
  10  12   1   -1.95    1.65
  10  12   1    3.66    2.40
  10  12   1   -2.39    1.51
 -11 -12  -1    2.88    2.31
 -11 -12  -1    1.31    1.68
  11  12   1    4.24    2.36
  11  12   1    0.94    2.32
  11  12   1    5.46    2.63
 -12 -12  -1   34.26    4.64
 -12 -12  -1   41.32    4.66
 -12 -12  -1   34.04    4.96
  12  12   1   35.24    4.95
  12  12   1   38.17    4.96
   3 -13  -1    2.24    1.82
   3 -13  -1    1.81    2.01
   2 -13  -1    2.05    1.90
   2 -13  -1    8.39    2.32
  -2  13   1    2.74    2.19
   1 -13  -1    0.01    1.57
   1 -13  -1    0.35    1.75
  -1  13   1   -0.38    1.67
   0 -13  -1   -0.19    1.62
   0 -13  -1    0.68    1.42
   0  13   1   -3.49    1.35
  -1 -13  -1    2.05    1.73
  -1 -13  -1   -1.45    1.29
   1  13   1    0.13    1.83
  -2 -13  -1   -0.88    1.52
  -2 -13  -1    1.37    1.49
   2  13   1    0.36    0.79
   2  13   1    2.03    1.84
  -3 -13  -1    7.69    1.81
  -3 -13  -1   12.35    2.62
  -3 -13  -1    7.29    2.10
   3  13   1    6.86    2.16
   3  13   1    9.35    1.22
   3  13   1   11.49    1.75
  -4 -13  -1    1.81    1.45
  -4 -13  -1    1.20    1.58
  -4 -13  -1    0.60    1.47
   4  13   1    0.41    0.96
   4  13   1   -1.51    1.44
   4  13   1   -0.69    0.89
   4  13   1   -0.36    1.37
  -5 -13  -1    2.58    1.69
  -5 -13  -1   -1.04    1.13
  -5 -13  -1   -1.83    1.26
   5  13   1   -0.43    1.07
   5  13   1    1.56    1.82
   5  13   1    0.56    1.16
  -6 -13  -1    2.24    1.81
  -6 -13  -1    7.16    1.97
  -6 -13  -1    3.64    1.83
   6  13   1    2.21    1.95
   6  13   1    2.54    1.41
  -7 -13  -1    0.18    1.53
  -7 -13  -1   -1.83    1.27
  -7 -13  -1   -0.81    1.43
   7  13   1    0.41    1.38
   7  13   1    2.25    1.98
  -8 -13  -1   -0.13    1.50
  -8 -13  -1   -1.28    1.58
  -8 -13  -1   -0.84    1.55
   8  13   1    1.09    1.92
   8  13   1    0.25    1.54
  -9 -13  -1    0.10    1.72
  -9 -13  -1    0.47    1.81
  -9 -13  -1   -1.41    1.63
   9  13   1    1.84    1.72
 -10 -13  -1   -1.07    1.82
 -10 -13  -1   -1.03    1.64
 -10 -13  -1    0.31    1.69
  10  13   1    2.12    2.29
  10  13   1   -2.08    1.79
 -11 -13  -1    0.32    2.01
 -11 -13  -1    1.30    1.92
 -11 -13  -1   -1.30    1.78
  11  13   1   -0.49    2.34
  11  13   1   -3.71    1.86
  11  13   1   -0.23    2.13
   1 -14  -1    1.73    2.10
   1 -14  -1    5.03    2.07
  -1  14   1    3.73    2.40
   0 -14  -1    0.38    1.42
   0  14   1   -0.49    1.85
  -1 -14  -1    0.79    1.73
  -1 -14  -1    2.61    1.93
   1  14   1    1.29    1.98
  -2 -14  -1   -1.96    1.21
  -2 -14  -1   -1.69    1.58
   2  14   1    2.17    2.04
  -3 -14  -1   23.91    3.64
  -3 -14  -1   19.09    3.12
   3  14   1   33.34    4.21
  -4 -14  -1  104.82    7.24
   4  14   1  110.12    7.68
  -5 -14  -1   26.21    3.34
  -5 -14  -1   31.83    4.14
  -5 -14  -1   24.77    3.61
   5  14   1   28.07    4.02
  -6 -14  -1    0.85    1.64
  -6 -14  -1    1.54    1.98
   6  14   1   -0.06    1.22
   6  14   1    0.46    1.81
  -7 -14  -1    3.14    2.02
  -7 -14  -1    0.66    1.78
  -7 -14  -1    1.24    1.76
   7  14   1    6.59    2.53
   7  14   1    2.41    1.50
  -8 -14  -1    2.12    1.86
  -8 -14  -1    0.40    1.69
  -8 -14  -1    2.05    2.06
   8  14   1    3.33    2.36
   8  14   1    2.96    1.80
  -9 -14  -1    5.16    2.49
  -9 -14  -1   -0.62    1.82
  -9 -14  -1    1.70    1.91
   9  14   1    1.14    2.50
  -2 -15  -1    0.39    1.76
  -2 -15  -1   -0.87    1.76
   2  15   1    6.28    2.62
  -3 -15  -1   -0.41    1.72
  -3 -15  -1    0.91    1.77
  -4 -15  -1   13.47    2.77
  -4 -15  -1   20.87    3.66
   4  15   1   20.60    3.69
  -5 -15  -1    1.74    1.97
  -5 -15  -1    2.18    1.75
  -5 -15  -1    3.92    2.23
   5  15   1    3.99    2.40
  -6 -15  -1    1.06    1.89
  -6 -15  -1    3.93    2.30
  -6 -15  -1    2.31    2.05
   6  15   1    0.13    2.23
  -7 -15  -1    2.89    2.20
  -7 -15  -1   -0.14    1.96
  -7 -15  -1    0.58    1.81
   7  15   1    3.06    2.75
   5  14  -2    6.86    2.72
  -5 -14   2   13.92    3.12
  -5 -14   2    8.50    2.46
  -5 -14   2    8.35    2.39
   4  14  -2   24.68    3.90
  -4 -14   2   21.69    3.64
  -4 -14   2   19.05    3.15
  -4 -14   2   25.56    3.31
   3  14  -2   15.28    3.28
  -3 -14   2   11.99    2.29
  -3 -14   2   11.80    2.63
  -3 -14   2   12.84    2.96
   2  14  -2    1.81    2.42
  -2 -14   2    5.93    2.47
  -2 -14   2    2.39    1.90
  -2 -14   2    1.67    1.46
   8  13  -2    3.62    2.29
  -8 -13   2    1.12    1.80
  -8 -13   2    0.57    1.81
  -8 -13   2    0.15    1.99
   7  13  -2    4.37    2.38
  -7 -13   2    7.54    2.37
   6  13  -2    7.07    2.66
  -6 -13   2    5.02    2.13
  -6 -13   2    4.72    1.85
  -6 -13   2    6.04    2.01
   5  13  -2    7.00    2.47
  -5 -13   2   10.51    2.53
  -5 -13   2   13.10    2.90
  -5 -13   2   11.83    2.51
   4  13  -2   14.14    3.04
  -4 -13   2    6.88    1.97
  -4 -13   2    8.98    2.54
  -4 -13   2    7.61    2.20
   3  13  -2    0.09    1.76
  -3 -13   2    1.61    1.47
  -3 -13   2    3.01    2.03
  -3 -13   2   -1.50    1.36
   2  13  -2   -1.98    1.44
  -2 -13   2   -0.76    1.15
  -2 -13   2   -1.06    1.60
   1  13  -2    0.07    1.62
  -1 -13   2    0.10    1.03
  -1 -13   2   -0.16    1.72
   0  13  -2   -0.58    1.72
   0 -13   2    7.03    2.51
  -1  13  -2    0.60    2.13
   1 -13   2   -1.22    1.38
   1 -13   2    2.62    2.17
   9  12  -2    3.65    1.86
   9  12  -2    0.51    1.96
  -9 -12   2    4.15    2.37
  -9 -12   2    0.50    2.00
   8  12  -2    0.07    1.37
   8  12  -2   -1.35    1.66
  -8 -12   2    0.30    1.66
  -8 -12   2    0.51    1.84
  -8 -12   2    4.28    2.14
   7  12  -2    8.09    2.52
  -7 -12   2    5.45    2.11
  -7 -12   2    6.06    2.26
  -7 -12   2    4.00    2.14
   6  12  -2   43.42    4.69
   6  12  -2   38.40    2.39
   6  12  -2   41.30    2.43
  -6 -12   2   46.26    4.73
  -6 -12   2   37.70    4.26
   5  12  -2   36.18    4.32
  -5 -12   2   43.46    4.37
  -5 -12   2   39.94    4.50
   4  12  -2   13.78    2.74
  -4 -12   2   14.87    2.98
  -4 -12   2   14.86    2.54
  -4 -12   2   19.91    2.80
   3  12  -2    0.51    1.57
  -3 -12   2    4.81    1.62
  -3 -12   2    1.67    1.78
  -3 -12   2    1.22    1.44
   2  12  -2   -2.17    1.37
   2  12  -2    0.43    1.15
  -2 -12   2   -1.05    1.38
  -2 -12   2    1.99    1.23
  -2 -12   2   -0.89    1.16
   1  12  -2    1.46    1.65
  -1 -12   2    3.48    1.83
  -1 -12   2    4.37    1.26
  -1 -12   2    3.44    1.55
   0  12  -2    7.70    2.31
   0 -12   2    7.56    1.83
   0 -12   2    6.47    2.13
  -1  12  -2   12.63    2.64
   1 -12   2   15.45    2.42
   1 -12   2   12.03    2.69
  -2  12  -2   34.05    4.27
   2 -12   2   26.67    3.74
   2 -12   2   26.19    3.20
   3 -12   2    9.12    2.46
  10  11  -2    0.37    1.86
  10  11  -2    0.58    1.80
  10  11  -2    2.30    2.51
 -10 -11   2   -0.22    1.95
 -10 -11   2    0.19    1.76
 -10 -11   2   -0.78    1.72
   9  11  -2    0.30    1.71
   9  11  -2   -1.57    1.58
  -9 -11   2   -1.19    1.63
  -9 -11   2   -0.95    1.56
  -9 -11   2   -0.74    1.57
   8  11  -2    1.38    1.93
   8  11  -2    1.31    1.49
   8  11  -2    2.03    1.24
  -8 -11   2    4.18    2.11
  -8 -11   2    5.62    2.07
  -8 -11   2    4.05    2.03
   7  11  -2    5.61    2.13
   7  11  -2    7.72    1.31
   7  11  -2    8.09    1.79
   7  11  -2    8.62    1.74
  -7 -11   2    9.80    2.35
  -7 -11   2    7.77    2.30
  -7 -11   2    6.42    2.01
   6  11  -2   10.21    1.56
   6  11  -2    6.82    1.36
   6  11  -2    6.33    2.08
  -6 -11   2    9.95    2.35
  -6 -11   2    7.87    2.41
   5  11  -2   18.05    1.41
   5  11  -2   15.26    1.35
   5  11  -2   22.68    3.53
  -5 -11   2   17.42    2.61
  -5 -11   2   18.23    2.97
  -5 -11   2   17.94    2.76
   4  11  -2    5.32    1.79
  -4 -11   2    2.32    1.57
  -4 -11   2    1.39    1.42
   3  11  -2    0.30    1.35
   3  11  -2    0.40    1.15
  -3 -11   2    0.86    1.18
  -3 -11   2    1.08    1.58
  -3 -11   2    1.34    1.30
   2  11  -2    1.83    1.14
   2  11  -2    4.35    1.86
  -2 -11   2    0.66    1.20
  -2 -11   2    2.47    1.19
  -2 -11   2    0.21    1.03
   1  11  -2    6.73    2.01
   1  11  -2    7.67    1.36
  -1 -11   2    4.93    1.32
  -1 -11   2    5.11    1.89
  -1 -11   2    5.97    1.59
   0 -11   2    2.98    1.39
   0 -11   2    3.42    1.00
   0 -11   2    3.03    1.79
  -1  11  -2    4.98    1.86
   1 -11   2    6.18    2.01
   1 -11   2    7.16    1.70
  -2  11  -2   18.06    2.97
   2 -11   2   21.31    2.60
   2 -11   2   17.53    3.04
   3 -11   2    3.50    1.51
   3 -11   2    8.00    2.26
   4 -11   2    1.17    1.93
   4 -11   2    1.02    0.81
   4 -11   2   -1.75    1.59
   4 -11   2    1.80    1.47
   5 -11   2    2.76    1.92
   5 -11   2    1.19    1.56
   5 -11   2    1.62    2.18
  11  10  -2    0.73    1.87
  11  10  -2    1.13    2.09
  11  10  -2    1.35    1.95
 -11 -10   2    2.58    2.82
 -11 -10   2    1.54    1.93
  10  10  -2    4.34    2.24
  10  10  -2    3.03    2.17
  10  10  -2    0.12    1.86
 -10 -10   2    4.70    2.21
 -10 -10   2    2.71    2.05
 -10 -10   2    1.11    2.14
   9  10  -2    1.68    1.74
   9  10  -2    2.50    1.93
   9  10  -2    1.47    1.79
  -9 -10   2    0.74    1.64
  -9 -10   2   -0.90    1.73
  -9 -10   2   -1.98    1.34
   8  10  -2   19.57    3.09
   8  10  -2   17.15    2.56
   8  10  -2   19.79    2.41
   8  10  -2   17.82    3.10
  -8 -10   2   17.71    3.03
  -8 -10   2   15.35    2.87
  -8 -10   2   19.33    3.10
   7  10  -2   17.18    2.41
   7  10  -2   21.93    2.20
  -7 -10   2   19.73    3.47
  -7 -10   2   19.18    3.09
  -7 -10   2   20.29    3.04
   6  10  -2   10.06    2.52
   6  10  -2   11.54    1.75
   6  10  -2   10.59    1.83
  -6 -10   2    8.42    2.21
  -6 -10   2    6.78    1.98
  -6 -10   2    9.50    2.18
   5  10  -2   10.90    2.32
   5  10  -2   11.01    1.48
   5  10  -2   12.94    1.91
  -5 -10   2   12.33    2.06
  -5 -10   2   13.89    2.38
  -5 -10   2   11.89    2.29
   4  10  -2   -0.02    0.44
   4  10  -2    1.08    1.29
  -4 -10   2    1.15    1.16
  -4 -10   2    1.20    1.61
  -4 -10   2    1.25    1.28
   3  10  -2    4.78    1.68
   3  10  -2    3.28    1.40
  -3 -10   2    7.80    1.69
   2  10  -2    1.64    1.34
   2  10  -2    0.50    0.94
  -2 -10   2    0.85    1.34
  -2 -10   2   -0.49    1.00
  -2 -10   2    1.32    1.24
  -2 -10   2    0.48    1.06
   1  10  -2   46.48    3.85
   1  10  -2   42.16    2.99
  -1 -10   2   48.25    3.44
  -1 -10   2   39.45    4.52
  -1 -10   2   44.11    3.17
   0  10  -2   26.84    3.30
   0 -10   2   28.38    2.16
   0 -10   2   28.35    2.77
  -1  10  -2   37.00    3.78
   1 -10   2   34.81    2.91
   1 -10   2   31.69    3.58
   1 -10   2   28.19    3.30
   1 -10   2   30.06    1.85
  -2  10  -2    3.79    1.78
   2 -10   2    4.56    1.74
   2 -10   2    7.33    1.59
  -3  10  -2    4.25    1.88
   3 -10   2    2.24    0.80
   3 -10   2    2.41    0.74
   3 -10   2    0.85    1.17
   3 -10   2    1.26    1.53
   4 -10   2   -1.19    0.95
   4 -10   2    2.44    1.71
   4 -10   2   -0.20    1.16
   4 -10   2   -0.10    1.37
   5 -10   2    1.46    1.73
   5 -10   2    3.52    1.91
   5 -10   2    4.49    1.95
   5 -10   2   -0.44    1.23
   6 -10   2   21.39    4.20
   6 -10   2   21.04    3.36
   6 -10   2   20.84    2.98
  12   9  -2    7.76    2.57
  12   9  -2    1.35    2.50
  12   9  -2    4.29    2.41
 -12  -9   2    4.81    2.63
 -12  -9   2    5.53    2.44
  11   9  -2   -0.36    1.71
  11   9  -2   -2.54    1.62
  11   9  -2    0.34    1.88
 -11  -9   2    4.92    2.43
 -11  -9   2   -0.46    1.73
  10   9  -2    2.10    2.62
  10   9  -2    2.34    1.89
  10   9  -2    0.42    1.85
 -10  -9   2    1.05    1.88
 -10  -9   2    1.73    2.07
   9   9  -2    0.77    1.59
   9   9  -2    2.43    1.77
   9   9  -2    1.02    1.68
  -9  -9   2    0.58    1.61
  -9  -9   2   -1.68    1.54
   8   9  -2    7.77    2.16
   8   9  -2    8.12    1.98
  -8  -9   2   11.36    2.39
  -8  -9   2   11.27    2.58
  -8  -9   2   15.85    2.78
   7   9  -2    3.93    1.66
   7   9  -2    3.66    1.49
   7   9  -2    3.59    1.70
   7   9  -2    3.36    1.63
   7   9  -2    1.12    1.11
  -7  -9   2    4.43    1.90
  -7  -9   2    0.28    1.53
  -7  -9   2    3.69    1.66
   6   9  -2   13.74    1.99
   6   9  -2   16.05    1.79
   6   9  -2   12.98    2.48
   6   9  -2   13.09    1.95
  -6  -9   2   16.68    2.54
  -6  -9   2   19.21    2.75
  -6  -9   2   12.32    2.34
   5   9  -2    1.62    0.98
   5   9  -2   -0.99    0.82
   5   9  -2    3.08    1.48
   5   9  -2    0.67    0.64
  -5  -9   2    0.71    1.36
  -5  -9   2   -0.73    1.07
  -5  -9   2   -1.47    1.08
   4   9  -2    1.13    0.71
   4   9  -2   -1.11    1.21
   4   9  -2    0.33    0.66
   4   9  -2    1.99    1.31
  -4  -9   2    0.74    1.21
  -4  -9   2   -1.09    1.01
  -4  -9   2    2.06    1.35
  -4  -9   2   -0.68    1.07
  -4  -9   2   -0.62    0.83
   3   9  -2    3.05    1.45
   3   9  -2    4.73    1.27
  -3  -9   2    4.06    1.30
  -3  -9   2    5.78    1.56
  -3  -9   2    0.72    1.20
   2   9  -2    2.21    1.03
   2   9  -2   -0.51    1.03
  -2  -9   2    1.04    1.11
  -2  -9   2    0.19    0.92
  -2  -9   2    1.14    1.22
   1   9  -2    6.56    1.68
   1   9  -2    5.91    1.19
  -1  -9   2    5.85    1.27
  -1  -9   2    6.71    1.43
  -1  -9   2    7.38    1.56
  -1  -9   2    3.93    1.58
   0   9  -2    4.75    0.96
   0   9  -2    2.41    1.34
   0  -9   2    6.22    1.35
   0  -9   2    5.78    1.45
   0  -9   2    7.58    1.88
   0  -9   2    5.57    1.10
  -1   9  -2    4.43    1.50
   1  -9   2    5.54    0.86
   1  -9   2    2.86    1.05
   1  -9   2    4.82    1.63
   1  -9   2    5.35    1.47
  -2   9  -2   -1.77    1.28
   2  -9   2    0.28    0.94
   2  -9   2    0.70    0.50
   2  -9   2    0.82    1.15
   2  -9   2    0.88    1.16
   2  -9   2    0.57    0.53
  -3   9  -2    1.87    1.44
   3  -9   2    0.26    1.22
   3  -9   2    1.62    1.09
   4  -9   2    0.37    1.05
   4  -9   2    2.00    1.21
   4  -9   2   -0.51    1.35
   5  -9   2    7.79    1.89
   5  -9   2   10.72    2.45
   5  -9   2   11.75    2.09
   5  -9   2    5.09    1.80
   6  -9   2    6.32    2.23
   6  -9   2    5.56    1.75
   6  -9   2    9.18    2.43
   7  -9   2    4.80    2.28
   7  -9   2    5.52    2.05
   7  -9   2    6.45    2.10
  12   8  -2   -0.67    1.85
  12   8  -2    1.38    2.32
  12   8  -2    0.56    2.10
 -12  -8   2   -0.56    2.12
 -12  -8   2    3.38    3.39
  11   8  -2    1.67    2.00
  11   8  -2    3.07    1.96
  11   8  -2   -1.02    1.83
 -11  -8   2    1.19    1.98
 -11  -8   2    2.30    2.02
  10   8  -2   15.62    2.77
  10   8  -2   10.51    2.74
  10   8  -2   11.93    2.69
 -10  -8   2   14.62    2.86
 -10  -8   2   12.15    2.63
   9   8  -2   51.41    4.73
   9   8  -2   63.74    4.86
   9   8  -2   65.30    5.20
  -9  -8   2   57.87    4.91
  -9  -8   2   66.69    5.16
   8   8  -2   35.54    3.83
   8   8  -2   35.70    3.67
   8   8  -2   37.38    3.35
   8   8  -2   44.06    4.43
  -8  -8   2   38.83    4.17
  -8  -8   2   34.17    4.25
   7   8  -2   16.67    2.68
   7   8  -2   23.09    2.47
   7   8  -2   21.44    2.72
   7   8  -2   27.43    3.01
   7   8  -2   16.96    2.42
  -7  -8   2   23.79    3.07
  -7  -8   2   25.96    3.17
  -7  -8   2   15.51    2.64
   6   8  -2    1.22    1.12
   6   8  -2   -1.15    1.11
   6   8  -2    0.65    1.03
   6   8  -2    0.51    0.89
   6   8  -2   -0.44    1.19
  -6  -8   2    0.96    1.29
  -6  -8   2   -0.27    1.13
  -6  -8   2   -1.17    1.08
  -6  -8   2   -0.09    1.09
   5   8  -2    6.98    1.73
   5   8  -2    4.26    1.12
   5   8  -2    5.32    1.29
   5   8  -2    3.14    1.15
  -5  -8   2    4.27    1.46
  -5  -8   2    6.42    1.63
  -5  -8   2    4.36    1.72
  -5  -8   2    5.97    1.66
  -5  -8   2    6.08    1.54
  -5  -8   2    6.96    1.57
   4   8  -2    0.43    0.54
   4   8  -2   -0.77    0.89
   4   8  -2   -0.55    0.69
   4   8  -2    0.18    1.09
  -4  -8   2    1.03    1.24
  -4  -8   2   -0.48    0.88
  -4  -8   2   -1.35    0.89
  -4  -8   2   -0.89    0.85
  -4  -8   2   -0.62    0.88
  -4  -8   2    0.43    1.05
   3   8  -2   13.95    1.21
   3   8  -2   13.07    1.14
   3   8  -2   12.60    2.03
   3   8  -2   12.65    1.78
  -3  -8   2   14.45    1.92
  -3  -8   2   13.67    2.14
  -3  -8   2   12.29    1.89
  -3  -8   2   13.21    1.91
  -3  -8   2   11.12    2.02
   2   8  -2   69.86    4.18
   2   8  -2   74.91    4.66
  -2  -8   2   64.18    4.60
  -2  -8   2   69.83    4.68
  -2  -8   2   73.51    4.72
  -2  -8   2   70.94    4.52
  -2  -8   2   61.38    4.20
   1   8  -2    7.95    1.29
   1   8  -2    7.69    1.65
  -1  -8   2    8.72    1.48
  -1  -8   2   10.46    1.95
  -1  -8   2   13.00    2.00
  -1  -8   2    8.07    1.36
   0   8  -2   25.15    2.02
   0   8  -2   27.25    2.93
   0  -8   2   23.96    2.16
   0  -8   2   23.72    2.84
   0  -8   2   33.29    3.42
   0  -8   2   26.78    2.28
   0  -8   2   29.51    2.11
   0  -8   2   28.25    2.98
  -1   8  -2   12.27    2.02
   1  -8   2   11.49    1.21
   1  -8   2   11.69    1.69
   1  -8   2   10.33    1.51
   1  -8   2   14.77    2.13
   1  -8   2   13.77    2.18
   1  -8   2   11.92    0.76
  -2   8  -2    0.57    1.30
   2  -8   2    3.09    0.77
   2  -8   2    5.45    1.29
   2  -8   2    4.14    1.12
   2  -8   2    3.98    0.78
   2  -8   2    2.59    1.31
  -3   8  -2    0.24    1.15
   3  -8   2    0.07    0.76
   3  -8   2   -0.66    1.03
   3  -8   2    0.14    0.88
   3  -8   2   -1.60    0.87
   4  -8   2    0.80    1.47
   4  -8   2   -0.19    1.13
   4  -8   2    0.09    0.89
   4  -8   2    1.30    1.00
   4  -8   2    0.44    1.17
   5  -8   2   36.54    3.63
   5  -8   2   39.77    3.25
   5  -8   2   31.99    3.82
   5  -8   2   33.61    3.31
   6  -8   2   56.70    4.60
   6  -8   2   62.24    5.03
   6  -8   2   50.11    4.12
   7  -8   2   35.20    3.66
   7  -8   2   27.61    4.04
   7  -8   2   34.40    3.86
   8  -8   2    4.47    2.14
   8  -8   2    7.39    2.13
   8  -8   2   10.43    2.85
  12   7  -2    3.91    2.29
  12   7  -2    0.53    2.14
  12   7  -2    0.53    1.88
 -12  -7   2   -2.04    1.69
 -12  -7   2   -0.80    1.74
  11   7  -2    5.74    2.46
  11   7  -2    7.50    2.63
 -11  -7   2    5.28    2.23
 -11  -7   2    7.70    2.36
  10   7  -2   19.88    2.96
  10   7  -2   23.06    3.52
  10   7  -2   16.60    2.95
 -10  -7   2   22.93    3.42
 -10  -7   2   23.82    3.43
   9   7  -2   23.35    3.40
   9   7  -2   29.46    3.42
   9   7  -2   20.66    3.06
  -9  -7   2   25.78    3.45
  -9  -7   2   34.72    3.96
   8   7  -2    4.08    1.79
   8   7  -2    4.12    1.54
   8   7  -2    4.80    1.62
   8   7  -2    3.34    1.49
  -8  -7   2    2.57    1.76
  -8  -7   2    5.64    1.74
   7   7  -2    2.63    1.34
   7   7  -2    2.37    1.45
   7   7  -2    3.87    1.39
   7   7  -2    5.47    1.69
   7   7  -2    4.50    1.62
  -7  -7   2    2.86    1.39
  -7  -7   2    2.78    1.58
  -7  -7   2    5.70    1.57
   6   7  -2    0.97    1.15
   6   7  -2    4.27    1.52
   6   7  -2    2.83    1.27
   6   7  -2    1.64    1.16
   6   7  -2    2.50    1.12
  -6  -7   2    1.16    1.29
  -6  -7   2    4.67    1.48
  -6  -7   2    4.27    1.43
  -6  -7   2    3.11    1.21
   5   7  -2   12.96    1.57
   5   7  -2    6.28    1.59
   5   7  -2    9.22    1.58
   5   7  -2   10.22    1.90
   5   7  -2    9.38    1.64
   5   7  -2   13.98    2.11
  -5  -7   2   11.83    1.64
  -5  -7   2   12.89    1.97
  -5  -7   2   12.66    2.19
  -5  -7   2   12.59    1.89
  -5  -7   2   11.04    1.97
   4   7  -2   14.57    1.95
   4   7  -2   16.07    1.68
   4   7  -2   12.61    2.02
   4   7  -2   17.49    1.81
   4   7  -2   11.19    1.34
  -4  -7   2   10.95    1.88
  -4  -7   2   13.96    1.89
  -4  -7   2   15.48    1.58
  -4  -7   2   12.59    2.05
  -4  -7   2   15.62    1.98
  -4  -7   2   11.81    1.91
  -4  -7   2   12.33    1.83
   3   7  -2   -0.38    0.89
   3   7  -2   -0.16    0.75
   3   7  -2    0.34    0.63
   3   7  -2   -0.35    0.55
   3   7  -2    0.28    0.44
  -3  -7   2   -1.64    0.70
  -3  -7   2   -1.07    0.85
  -3  -7   2    0.38    0.89
  -3  -7   2    0.17    0.81
  -3  -7   2   -1.59    0.64
  -3  -7   2    0.20    0.94
   2   7  -2    6.72    1.25
   2   7  -2    5.49    1.42
  -2  -7   2    4.27    1.38
  -2  -7   2    5.00    1.33
  -2  -7   2    6.32    1.43
  -2  -7   2    6.03    1.26
  -2  -7   2    6.63    1.31
  -2  -7   2    5.04    1.12
   1   7  -2    5.84    1.38
   1   7  -2    3.42    0.91
  -1  -7   2    3.63    1.36
  -1  -7   2    3.87    1.24
  -1  -7   2    4.69    1.01
  -1  -7   2    4.19    1.00
  -1  -7   2    4.06    1.16
  -1  -7   2    4.32    1.08
   0   7  -2   10.12    1.36
   0   7  -2    8.64    1.62
   0  -7   2   10.66    1.78
   0  -7   2    7.98    1.23
   0  -7   2    8.56    1.19
   0  -7   2    9.59    1.38
   0  -7   2    7.89    1.55
  -1   7  -2    1.07    1.04
   1  -7   2   -0.15    0.89
   1  -7   2    2.02    0.83
   1  -7   2    1.74    0.62
   1  -7   2    2.23    0.81
   1  -7   2    2.13    0.51
   1  -7   2    1.70    0.48
   1  -7   2    2.42    1.25
  -2   7  -2    2.72    1.28
  -2   7  -2    1.96    1.19
   2  -7   2    1.82    0.71
   2  -7   2    1.21    0.75
   2  -7   2    2.37    0.44
   2  -7   2    1.28    0.86
   2  -7   2    0.46    1.01
  -3   7  -2    1.51    1.09
  -3   7  -2    1.59    1.23
   3  -7   2    1.90    0.90
   3  -7   2    3.36    1.27
   3  -7   2    2.93    1.04
   3  -7   2    2.25    0.91
   3  -7   2    3.52    1.38
   4  -7   2    0.27    0.97
   4  -7   2    0.77    1.17
   4  -7   2    0.92    0.94
   4  -7   2    0.72    1.00
   4  -7   2   -0.45    1.17
   5  -7   2    3.87    1.54
   5  -7   2    5.47    1.49
   5  -7   2    7.18    1.75
   5  -7   2    0.51    1.05
   5  -7   2    2.44    1.52
   6  -7   2    0.07    1.14
   6  -7   2   -1.55    0.98
   6  -7   2    0.86    1.43
   6  -7   2   -0.66    1.39
   7  -7   2    5.58    1.86
   7  -7   2    7.23    1.84
   7  -7   2    2.96    1.79
   8  -7   2    0.21    1.69
   9  -7   2   -0.28    1.76
   9  -7   2   -0.04    1.60
   9  -7   2   -0.50    1.63
  13   6  -2    4.00    2.63
  13   6  -2   -1.73    1.88
  13   6  -2    0.03    2.11
 -13  -6   2   -1.45    1.96
 -13  -6   2   -0.44    1.92
  12   6  -2    2.13    2.05
  12   6  -2    1.81    2.07
  12   6  -2    0.39    1.89
 -12  -6   2   -1.72    1.73
 -12  -6   2    0.56    1.85
  11   6  -2    4.06    2.20
  11   6  -2    7.78    2.57
  11   6  -2    2.03    2.12
 -11  -6   2    6.07    2.20
 -11  -6   2    8.15    2.20
  10   6  -2   31.30    3.97
  10   6  -2   30.16    3.49
  10   6  -2   28.26    3.75
 -10  -6   2   32.60    4.05
 -10  -6   2   24.54    3.52
   9   6  -2   46.78    3.98
   9   6  -2   55.38    4.37
   9   6  -2   52.40    4.56
  -9  -6   2   57.96    4.71
  -9  -6   2   47.52    4.33
   8   6  -2   37.17    3.79
   8   6  -2   44.94    3.54
   8   6  -2   45.26    4.36
  -8  -6   2   35.77    4.09
  -8  -6   2   43.08    3.80
  -8  -6   2   39.67    3.26
  -8  -6   2   46.05    3.91
   7   6  -2    2.14    1.30
   7   6  -2    1.47    1.33
   7   6  -2    2.49    1.19
   7   6  -2    1.27    1.34
   7   6  -2    2.42    1.47
  -7  -6   2    4.10    1.57
  -7  -6   2    2.48    1.47
  -7  -6   2    3.07    1.26
  -7  -6   2    2.90    1.34
   6   6  -2    0.11    0.99
   6   6  -2   -1.08    0.95
   6   6  -2    0.37    0.92
   6   6  -2    0.82    1.01
   6   6  -2   -1.01    0.94
  -6  -6   2   -1.21    1.00
  -6  -6   2    0.96    1.05
  -6  -6   2   -0.24    0.88
  -6  -6   2    1.49    1.15
  -6  -6   2    1.03    1.20
   5   6  -2   15.92    1.96
   5   6  -2   11.79    1.82
   5   6  -2   15.59    1.80
   5   6  -2   18.19    2.31
   5   6  -2   16.63    2.04
   5   6  -2   14.62    1.97
  -5  -6   2   16.71    2.24
  -5  -6   2   16.93    1.95
  -5  -6   2   17.00    2.03
  -5  -6   2   15.81    2.08
  -5  -6   2   12.64    1.92
   4   6  -2   43.68    3.22
   4   6  -2   43.74    2.82
   4   6  -2   45.32    2.95
   4   6  -2   45.61    3.03
   4   6  -2   49.95    3.43
   4   6  -2   46.81    3.27
  -4  -6   2   44.54    3.16
  -4  -6   2   42.03    3.17
  -4  -6   2   49.08    3.32
  -4  -6   2   40.69    3.26
  -4  -6   2   47.01    2.93
  -4  -6   2   39.44    2.96
   3   6  -2  430.76   20.23
   3   6  -2  417.89   19.66
   3   6  -2  434.49   19.79
   3   6  -2  439.28   19.86
   3   6  -2  431.58   20.39
  -3  -6   2  424.67   19.74
  -3  -6   2  420.58   20.37
  -3  -6   2  421.93   20.46
  -3  -6   2  420.49   20.13
  -3  -6   2  429.00   20.25
  -3  -6   2  406.17   20.10
   2   6  -2  124.47    5.92
   2   6  -2  124.40    5.90
   2   6  -2  127.58    5.94
   2   6  -2  120.17    6.72
   2   6  -2  113.81    6.44
  -2  -6   2  123.34    6.47
  -2  -6   2  125.88    5.95
  -2  -6   2  127.71    6.84
  -2  -6   2  124.78    6.44
  -2  -6   2  127.81    6.61
  -2  -6   2  122.95    6.76
  -2  -6   2  118.71    6.68
   1   6  -2   72.99    4.45
   1   6  -2   76.69    4.15
  -1  -6   2   73.49    4.52
  -1  -6   2   70.97    4.58
  -1  -6   2   74.65    4.12
  -1  -6   2   75.27    4.23
  -1  -6   2   77.11    4.52
   0   6  -2    1.08    0.62
   0   6  -2    1.30    1.00
   0  -6   2    1.18    0.35
   0  -6   2    1.56    0.69
   0  -6   2    0.67    0.31
   0  -6   2    1.62    0.94
   0  -6   2    0.62    0.86
   0  -6   2    1.94    0.76
  -1   6  -2    6.02    1.34
   1  -6   2    6.97    0.99
   1  -6   2    9.16    1.51
   1  -6   2    5.77    0.86
   1  -6   2    7.46    0.82
   1  -6   2    5.87    1.00
   1  -6   2    5.09    1.26
   1  -6   2    7.19    0.86
  -2   6  -2   11.96    1.79
  -2   6  -2   12.34    1.83
   2  -6   2   15.51    2.03
   2  -6   2   15.25    1.96
   2  -6   2   16.28    1.52
   2  -6   2   13.02    1.00
   2  -6   2   16.65    1.55
  -3   6  -2   15.39    1.95
  -3   6  -2   12.13    1.95
   3  -6   2   15.15    1.76
   3  -6   2   16.79    2.16
   3  -6   2   16.90    1.75
   3  -6   2   17.47    2.08
   3  -6   2   12.44    1.52
  -4   6  -2   89.08    5.81
   4  -6   2  103.98    5.34
   4  -6   2   95.84    5.48
   4  -6   2   93.47    5.31
   4  -6   2   89.97    5.78
   4  -6   2   98.98    5.97
   4  -6   2   88.32    5.54
  -5   6  -2   41.39    3.20
   5  -6   2   43.01    3.19
   5  -6   2   39.87    3.20
   5  -6   2   38.04    2.95
   5  -6   2   43.45    3.65
   5  -6   2   37.40    3.20
   6  -6   2    2.94    1.41
   6  -6   2    1.01    1.10
   6  -6   2    2.26    1.58
   6  -6   2   -0.95    0.92
   6  -6   2    0.52    1.33
   7  -6   2    8.09    2.13
   7  -6   2    7.31    1.76
   7  -6   2    9.68    1.95
   8  -6   2   -0.60    1.48
   8  -6   2    0.29    1.36
   8  -6   2    0.92    1.32
   9  -6   2    1.57    1.78
   9  -6   2    1.47    1.63
   9  -6   2   -1.66    1.42
  10  -6   2   27.06    3.48
  10  -6   2   22.19    3.39
  13   5  -2    3.69    2.47
  13   5  -2    1.02    2.36
  13   5  -2    0.90    2.01
 -13  -5   2    1.48    2.07
  12   5  -2    0.06    1.87
  12   5  -2    4.77    2.12
  12   5  -2    1.63    2.10
 -12  -5   2    1.68    2.08
 -12  -5   2    1.09    1.78
  11   5  -2    4.51    2.19
  11   5  -2    6.45    2.13
  11   5  -2   10.53    2.64
 -11  -5   2    6.58    2.22
 -11  -5   2    3.40    2.09
  10   5  -2   14.95    2.92
  10   5  -2   13.85    2.51
  10   5  -2   12.52    2.56
 -10  -5   2   17.81    2.87
 -10  -5   2   13.96    2.74
   9   5  -2   25.75    3.05
   9   5  -2   27.35    3.37
   9   5  -2   23.27    3.26
  -9  -5   2   27.10    3.36
  -9  -5   2   28.06    3.65
  -9  -5   2   27.68    3.87
   8   5  -2    0.77    1.33
   8   5  -2    4.01    1.65
   8   5  -2    1.10    1.26
  -8  -5   2    0.22    1.49
  -8  -5   2    2.40    1.49
  -8  -5   2    1.06    1.34
   7   5  -2   -0.52    1.02
   7   5  -2   -0.24    1.06
   7   5  -2   -0.42    1.02
   7   5  -2   -0.16    1.14
   7   5  -2   -0.89    0.83
  -7  -5   2    0.83    1.12
  -7  -5   2    1.07    0.86
  -7  -5   2    0.48    1.27
  -7  -5   2   -0.46    1.16
   6   5  -2    4.33    1.34
   6   5  -2    2.29    1.26
   6   5  -2    5.43    1.34
   6   5  -2    3.03    1.18
   6   5  -2    0.43    0.98
   6   5  -2    4.37    1.32
  -6  -5   2    2.50    1.22
  -6  -5   2    2.28    1.31
  -6  -5   2    5.51    1.45
  -6  -5   2    4.81    1.48
  -6  -5   2    1.88    0.98
   5   5  -2   40.67    2.97
   5   5  -2   43.19    3.31
   5   5  -2   44.42    3.13
   5   5  -2   38.61    3.06
   5   5  -2   43.82    3.07
   5   5  -2   41.22    3.06
  -5  -5   2   42.86    3.22
  -5  -5   2   41.16    3.15
  -5  -5   2   40.32    2.87
  -5  -5   2   42.94    3.19
  -5  -5   2   43.94    3.15
   4   5  -2   -0.41    0.63
   4   5  -2   -0.42    0.85
   4   5  -2    0.82    0.96
   4   5  -2   -0.65    0.73
   4   5  -2   -0.47    0.69
   4   5  -2   -1.23    0.73
  -4  -5   2    0.04    0.75
  -4  -5   2    1.83    0.90
  -4  -5   2    1.02    0.97
  -4  -5   2   -0.92    0.62
  -4  -5   2    0.81    0.74
   3   5  -2  154.87    8.01
   3   5  -2  159.40    7.64
   3   5  -2  155.62    7.68
   3   5  -2  156.29    7.95
   3   5  -2  156.79    7.57
   3   5  -2  149.42    7.90
  -3  -5   2  152.33    7.62
  -3  -5   2  154.42    7.87
  -3  -5   2  153.37    8.00
  -3  -5   2  161.77    8.06
  -3  -5   2  140.42    7.78
  -3  -5   2  147.74    7.80
   2   5  -2    0.82    0.83
   2   5  -2    2.25    0.59
   2   5  -2    2.28    0.57
   2   5  -2    1.85    0.84
   2   5  -2    1.62    0.58
  -2  -5   2    2.23    0.86
  -2  -5   2    0.96    0.55
  -2  -5   2    1.36    0.82
  -2  -5   2    1.77    0.84
  -2  -5   2    2.47    0.81
  -2  -5   2    2.07    0.81
  -2  -5   2    1.82    0.84
   1   5  -2    2.24    0.75
   1   5  -2    1.83    0.85
  -1  -5   2    3.11    0.77
  -1  -5   2    1.37    0.66
  -1  -5   2    3.40    1.10
  -1  -5   2    3.30    1.06
  -1  -5   2    1.84    0.82
  -1  -5   2    1.76    0.43
  -1  -5   2    3.33    1.08
   0   5  -2    4.05    0.74
   0   5  -2    3.54    1.02
   0  -5   2    4.49    0.73
   0  -5   2    2.75    0.49
   0  -5   2    3.22    0.72
   0  -5   2    3.50    1.08
   0  -5   2    3.41    0.75
   0  -5   2    2.34    0.92
  -1   5  -2   -1.20    0.66
  -1   5  -2    0.01    0.71
   1  -5   2    0.21    0.50
   1  -5   2    0.71    0.49
   1  -5   2    0.71    0.51
   1  -5   2    0.36    0.71
   1  -5   2    0.71    0.73
   1  -5   2    0.68    0.51
   1  -5   2    0.78    0.45
  -2   5  -2    1.56    0.84
  -2   5  -2   -0.32    0.72
   2  -5   2    0.47    0.59
   2  -5   2    2.19    0.93
   2  -5   2    2.22    0.98
   2  -5   2    0.93    0.53
   2  -5   2    0.36    0.55
   2  -5   2    0.10    0.34
  -3   5  -2   13.64    1.71
  -3   5  -2   14.63    1.93
   3  -5   2   13.96    1.64
   3  -5   2   17.23    2.01
   3  -5   2   14.68    0.88
   3  -5   2   17.00    1.76
   3  -5   2   14.66    0.92
   3  -5   2   13.30    1.41
  -4   5  -2    3.11    1.16
   4  -5   2    5.41    1.11
   4  -5   2    3.99    1.31
   4  -5   2    5.26    1.02
   4  -5   2    5.61    1.24
   4  -5   2    7.19    1.50
   4  -5   2    8.39    1.48
  -5   5  -2   43.43    3.17
   5  -5   2   44.98    3.09
   5  -5   2   49.06    3.70
   5  -5   2   45.15    3.57
   5  -5   2   46.57    3.49
   5  -5   2   49.05    3.40
   5  -5   2   39.22    3.06
  -6   5  -2    6.73    1.45
   6  -5   2    6.70    1.63
   6  -5   2    5.06    1.37
   6  -5   2    5.36    1.36
   6  -5   2    4.31    1.62
  -7   5  -2    1.54    1.23
   7  -5   2    0.87    1.18
   7  -5   2    3.21    0.47
   7  -5   2    2.76    1.31
   7  -5   2    5.28    1.76
   8  -5   2    3.40    1.47
   8  -5   2    2.52    0.56
   8  -5   2    2.59    1.70
   8  -5   2    2.21    1.43
   9  -5   2   -0.49    1.44
   9  -5   2    2.60    1.84
   9  -5   2   -0.46    0.51
   9  -5   2   -1.95    1.09
  10  -5   2    3.33    0.79
  10  -5   2    4.25    2.03
  10  -5   2    3.07    2.04
  10  -5   2    4.57    1.85
  11  -5   2    1.21    1.85
  11  -5   2    1.17    2.14
  11  -5   2    1.54    1.88
  13   4  -2    5.93    2.54
  13   4  -2    7.34    2.78
  13   4  -2   12.22    3.30
 -13  -4   2   10.20    2.86
 -13  -4   2    5.80    2.56
  12   4  -2   27.44    4.19
  12   4  -2   25.05    3.80
  12   4  -2   30.84    3.89
 -12  -4   2   23.18    3.74
 -12  -4   2   20.76    3.53
  11   4  -2    8.78    2.26
  11   4  -2    9.07    2.13
  11   4  -2    4.90    2.04
 -11  -4   2    6.27    1.93
 -11  -4   2    4.74    2.11
  10   4  -2   -1.16    1.33
  10   4  -2    2.07    1.57
 -10  -4   2    1.47    1.69
 -10  -4   2   -0.53    1.39
 -10  -4   2   -1.76    1.45
   9   4  -2    6.19    2.00
   9   4  -2    4.89    1.59
   9   4  -2    4.65    1.96
  -9  -4   2   10.36    2.19
  -9  -4   2    7.03    2.06
  -9  -4   2    6.96    2.16
   8   4  -2   11.02    2.03
   8   4  -2   14.04    2.33
   8   4  -2   10.81    1.95
  -8  -4   2   11.52    2.21
  -8  -4   2   11.01    2.01
  -8  -4   2    9.22    2.02
  -8  -4   2   12.14    2.28
   7   4  -2    0.13    1.06
   7   4  -2   -0.82    1.01
   7   4  -2   -0.46    1.20
   7   4  -2    0.72    1.05
   7   4  -2    0.04    1.24
  -7  -4   2    0.06    0.89
  -7  -4   2    1.76    1.23
  -7  -4   2    0.25    1.17
  -7  -4   2    1.33    1.19
  -7  -4   2   -1.50    0.93
   6   4  -2   44.52    3.26
   6   4  -2   40.22    3.33
   6   4  -2   38.55    3.26
   6   4  -2   47.99    3.17
   6   4  -2   45.81    3.32
   6   4  -2   37.14    3.06
  -6  -4   2   41.11    3.33
  -6  -4   2   42.27    2.96
  -6  -4   2   43.60    3.42
  -6  -4   2   41.95    3.30
   5   4  -2   27.04    2.27
   5   4  -2   30.39    2.44
   5   4  -2   24.89    2.54
   5   4  -2   23.70    2.17
   5   4  -2   25.37    2.06
  -5  -4   2   22.14    2.41
  -5  -4   2   21.20    2.44
  -5  -4   2   24.51    2.54
  -5  -4   2   18.05    2.26
  -5  -4   2   23.78    1.94
   4   4  -2  252.71   12.39
   4   4  -2  253.82   12.56
   4   4  -2  247.21   12.33
   4   4  -2  252.98   12.40
   4   4  -2  264.72   12.37
   4   4  -2  254.16   12.61
  -4  -4   2  247.37   12.23
  -4  -4   2  242.37   12.49
  -4  -4   2  269.40   12.52
  -4  -4   2  260.71   12.53
   3   4  -2   12.84    1.48
   3   4  -2   16.21    1.73
   3   4  -2   11.89    1.35
   3   4  -2   13.85    1.56
   3   4  -2   14.21    1.68
   3   4  -2   11.16    1.37
  -3  -4   2   16.72    1.81
  -3  -4   2   15.82    1.56
  -3  -4   2   11.58    1.36
  -3  -4   2    9.19    1.41
  -3  -4   2   12.35    1.47
   2   4  -2   44.11    2.61
   2   4  -2   46.65    2.94
   2   4  -2   42.29    2.92
   2   4  -2   48.81    2.71
   2   4  -2   43.91    2.63
  -2  -4   2   50.13    3.04
  -2  -4   2   48.32    2.91
  -2  -4   2   52.60    2.74
  -2  -4   2   46.69    2.84
  -2  -4   2   49.11    2.87
   1   4  -2  160.41    7.72
   1   4  -2  149.67    7.27
   1   4  -2  157.73    7.61
  -1  -4   2  155.14    7.44
  -1  -4   2  146.98    7.70
  -1  -4   2  161.22    7.74
  -1  -4   2  151.88    7.62
  -1  -4   2  152.47    7.83
  -1  -4   2  150.58    7.28
  -1  -4   2  156.39    7.48
   0   4  -2    3.21    0.89
   0   4  -2    3.68    0.75
   0  -4   2    5.95    1.05
   0  -4   2    6.47    0.92
   0  -4   2    3.55    0.63
   0  -4   2    3.01    0.82
   0  -4   2    5.42    0.72
   0  -4   2    4.04    0.59
  -1   4  -2   49.05    3.03
  -1   4  -2   48.59    3.05
   1  -4   2   48.27    3.02
   1  -4   2   52.37    2.68
   1  -4   2   47.16    2.55
   1  -4   2   48.97    2.54
   1  -4   2   46.81    3.02
  -2   4  -2   74.73    4.50
  -2   4  -2   69.09    4.33
   2  -4   2   81.03    4.02
   2  -4   2   81.38    3.92
   2  -4   2   79.08    3.99
   2  -4   2   82.89    4.53
   2  -4   2   83.20    4.33
   2  -4   2   81.94    4.45
  -3   4  -2  107.52    6.02
   3  -4   2  123.45    5.47
   3  -4   2  127.31    6.88
   3  -4   2  118.45    5.76
   3  -4   2  113.34    5.51
   3  -4   2  112.81    5.77
   3  -4   2  108.18    6.19
   3  -4   2  110.03    6.06
  -4   4  -2   75.88    4.39
   4  -4   2   76.52    3.76
   4  -4   2   76.88    4.24
   4  -4   2   83.48    4.25
   4  -4   2   74.16    4.57
   4  -4   2   64.75    4.53
   4  -4   2   75.52    4.40
   4  -4   2   84.86    4.84
  -5   4  -2   16.81    1.93
   5  -4   2   16.99    1.91
   5  -4   2   16.66    2.30
   5  -4   2   19.25    1.23
   5  -4   2   17.37    1.86
   5  -4   2   14.63    1.86
   5  -4   2   17.34    2.28
   5  -4   2   18.61    2.34
  -6   4  -2   51.37    3.53
   6  -4   2   50.93    4.12
   6  -4   2   54.36    2.91
   6  -4   2   56.59    4.05
   6  -4   2   50.95    3.62
   6  -4   2   50.96    3.63
   6  -4   2   59.48    3.70
   6  -4   2   53.42    4.02
  -7   4  -2   16.51    2.09
  -7   4  -2   17.91    1.25
  -7   4  -2   15.84    1.24
   7  -4   2   18.08    2.24
   7  -4   2   17.59    1.43
   7  -4   2   20.30    2.45
   7  -4   2   17.96    2.25
   7  -4   2   18.04    2.60
  -8   4  -2    0.68    0.59
  -8   4  -2   -0.03    0.56
  -8   4  -2    1.97    1.20
   8  -4   2   -1.29    0.95
   8  -4   2   -2.58    0.88
  -9   4  -2    7.50    1.55
  -9   4  -2   10.60    1.23
   9  -4   2    8.70    1.30
   9  -4   2   10.40    2.14
   9  -4   2    9.24    2.00
   9  -4   2    9.95    2.41
  10  -4   2   50.81    5.40
  10  -4   2   68.28    4.79
  10  -4   2   61.52    4.93
  10  -4   2   63.08    3.76
  11  -4   2   25.92    3.61
  11  -4   2   20.80    3.03
  11  -4   2   32.97    4.33
  13   3  -2    3.99    2.09
  13   3  -2    0.70    2.08
 -13  -3   2    0.43    2.02
  12   3  -2    5.35    2.13
  12   3  -2    9.26    2.68
 -12  -3   2    9.25    2.49
 -12  -3   2    5.34    2.48
  11   3  -2    3.47    2.06
 -11  -3   2    3.03    1.99
 -11  -3   2    3.25    1.95
  10   3  -2    5.16    1.97
  10   3  -2    4.28    1.83
 -10  -3   2    7.37    2.33
 -10  -3   2    3.03    1.74
 -10  -3   2    0.52    1.86
   9   3  -2    5.10    1.75
   9   3  -2    5.08    1.69
  -9  -3   2    7.57    2.19
  -9  -3   2    4.45    1.74
  -9  -3   2    3.86    1.45
   8   3  -2    0.79    1.02
   8   3  -2    4.06    1.57
  -8  -3   2    2.78    1.28
  -8  -3   2    3.55    1.67
  -8  -3   2    1.19    1.25
  -8  -3   2    0.23    1.22
   7   3  -2   -0.10    0.94
   7   3  -2   -0.39    1.11
   7   3  -2    1.35    1.11
   7   3  -2    1.33    1.03
   7   3  -2    0.21    1.03
  -7  -3   2    1.79    1.01
  -7  -3   2    2.50    1.20
  -7  -3   2   -1.48    1.00
  -7  -3   2    0.41    1.09
  -7  -3   2    0.11    1.08
   6   3  -2   13.94    2.00
   6   3  -2   13.98    2.01
   6   3  -2   15.55    2.11
   6   3  -2   14.28    2.01
   6   3  -2   12.86    1.72
  -6  -3   2   12.52    2.04
  -6  -3   2   15.69    1.81
  -6  -3   2   10.97    1.84
  -6  -3   2   12.03    1.97
  -6  -3   2   15.96    2.06
  -6  -3   2   12.43    1.99
   5   3  -2   48.82    3.27
   5   3  -2   45.11    2.96
   5   3  -2   47.68    3.52
   5   3  -2   45.61    3.23
   5   3  -2   48.72    3.29
  -5  -3   2   43.82    3.22
  -5  -3   2   42.79    2.88
  -5  -3   2   48.17    3.25
  -5  -3   2   39.56    3.21
  -5  -3   2   45.05    3.21
   4   3  -2   18.94    2.04
   4   3  -2   20.25    2.04
   4   3  -2   22.21    2.16
   4   3  -2   19.82    1.70
   4   3  -2   22.54    2.16
   4   3  -2   18.55    2.05
  -4  -3   2   19.44    2.05
  -4  -3   2   15.52    1.87
  -4  -3   2   18.34    1.60
  -4  -3   2   18.56    2.04
  -4  -3   2   21.68    2.11
   3   3  -2    0.70    0.77
   3   3  -2    0.64    0.66
   3   3  -2    0.97    0.82
   3   3  -2   -0.30    0.58
   3   3  -2    0.99    0.80
   3   3  -2   -0.09    0.72
  -3  -3   2    1.12    0.64
  -3  -3   2    1.74    0.74
  -3  -3   2    1.40    0.85
  -3  -3   2    0.77    0.79
  -3  -3   2    0.82    0.71
   2   3  -2   -0.15    0.61
   2   3  -2   -0.14    0.56
   2   3  -2    0.00    0.59
   2   3  -2    0.67    0.65
   2   3  -2   -0.41    0.70
   2   3  -2   -0.52    0.53
  -2  -3   2   -0.06    0.64
  -2  -3   2   -0.03    0.57
  -2  -3   2   -0.03    0.56
  -2  -3   2   -0.62    0.63
  -2  -3   2   -1.56    0.48
  -2  -3   2    0.19    0.74
   1   3  -2    7.31    1.04
   1   3  -2    7.02    0.85
   1   3  -2    7.51    1.03
   1   3  -2    7.38    0.67
   1   3  -2    6.72    0.64
  -1  -3   2    7.96    1.07
  -1  -3   2    9.71    1.13
  -1  -3   2    7.49    1.06
  -1  -3   2    9.27    0.91
  -1  -3   2    7.98    0.91
  -1  -3   2    6.39    0.86
   0   3  -2    1.76    0.64
   0   3  -2    0.72    0.62
   0  -3   2    1.66    0.50
   0  -3   2    0.70    0.54
   0  -3   2    1.86    0.41
   0  -3   2    0.51    0.69
   0  -3   2    1.68    0.41
   0  -3   2    1.25    0.77
  -1   3  -2   18.49    1.57
   1  -3   2   17.14    1.50
   1  -3   2   17.33    0.93
   1  -3   2   19.20    1.28
   1  -3   2   16.23    0.93
   1  -3   2   17.68    1.46
  -2   3  -2    0.00    0.54
  -2   3  -2   -0.19    0.65
   2  -3   2    0.35    0.35
   2  -3   2    0.23    0.32
   2  -3   2    0.00    0.63
   2  -3   2   -0.19    0.35
   2  -3   2    0.14    0.60
   3  -3   2    3.09    0.93
   3  -3   2    4.25    0.75
   3  -3   2    4.98    1.11
   3  -3   2    4.25    0.70
   3  -3   2    5.61    0.94
   3  -3   2    4.47    0.67
   3  -3   2    6.01    1.20
  -4   3  -2   25.15    1.92
   4  -3   2   24.16    1.62
   4  -3   2   26.71    1.86
   4  -3   2   28.58    1.97
   4  -3   2   25.70    2.56
   4  -3   2   25.31    1.99
   4  -3   2   29.01    2.25
   4  -3   2   27.60    2.28
  -5   3  -2    9.76    0.78
  -5   3  -2    9.01    0.78
  -5   3  -2    6.52    1.13
   5  -3   2    7.15    1.24
   5  -3   2    6.78    1.24
   5  -3   2    8.01    1.54
   5  -3   2    9.91    1.62
   5  -3   2   10.91    1.05
   5  -3   2    6.81    1.25
   5  -3   2    8.46    1.55
  -6   3  -2    9.03    1.04
  -6   3  -2    9.62    1.01
  -6   3  -2   10.75    1.51
   6  -3   2    9.85    1.42
   6  -3   2    8.82    1.50
   6  -3   2    9.41    1.14
   6  -3   2    8.60    1.75
   6  -3   2   10.59    1.68
   6  -3   2    8.62    1.76
  -7   3  -2    8.96    1.45
  -7   3  -2    7.27    1.07
  -7   3  -2    8.23    1.10
   7  -3   2    9.01    1.65
   7  -3   2    6.76    1.84
   7  -3   2   11.52    1.86
   7  -3   2   11.66    2.14
   7  -3   2    8.33    1.46
  -8   3  -2    3.95    0.97
  -8   3  -2    5.44    1.35
  -8   3  -2    3.51    0.99
   8  -3   2    2.93    1.36
   8  -3   2    3.80    1.31
   8  -3   2    1.66    1.38
   8  -3   2    3.39    0.97
  -9   3  -2    5.92    1.22
  -9   3  -2    5.49    1.46
  -9   3  -2    4.17    1.13
   9  -3   2    6.02    1.31
   9  -3   2    6.28    2.00
   9  -3   2    6.38    1.88
   9  -3   2    4.21    1.48
 -10   3  -2    2.00    1.10
  10  -3   2    1.24    1.47
  10  -3   2    3.16    1.49
  10  -3   2    3.91    1.26
  10  -3   2    5.43    2.03
 -11   3  -2    1.54    1.13
  11  -3   2    0.86    1.42
  11  -3   2    2.09    1.86
  11  -3   2   -0.91    1.13
  11  -3   2    1.20    1.82
  12  -3   2    4.20    2.00
  12  -3   2    2.90    2.54
  12  -3   2    0.56    1.92
  13   2  -2   13.31    3.10
  13   2  -2   21.44    3.80
 -13  -2   2   20.60    3.70
  12   2  -2   24.23    3.46
  12   2  -2   30.73    4.25
 -12  -2   2   21.07    3.41
 -12  -2   2   19.62    3.46
  11   2  -2    3.06    1.94
  11   2  -2    3.61    1.76
 -11  -2   2    3.49    1.94
 -11  -2   2    5.58    2.10
  10   2  -2   15.02    2.85
  10   2  -2   14.95    2.51
 -10  -2   2   17.64    3.44
 -10  -2   2   10.24    2.37
 -10  -2   2   15.06    2.64
   9   2  -2    2.07    1.37
   9   2  -2    4.52    1.83
  -9  -2   2    4.94    1.78
  -9  -2   2    2.55    1.53
  -9  -2   2    1.61    1.71
   8   2  -2    3.60    1.53
   8   2  -2   -0.50    1.08
  -8  -2   2    2.32    1.29
  -8  -2   2    4.14    1.71
  -8  -2   2    0.88    1.23
  -8  -2   2    1.90    1.08
   7   2  -2    8.94    1.62
   7   2  -2    8.28    1.81
   7   2  -2    9.48    1.74
   7   2  -2   10.77    1.90
   7   2  -2    6.04    1.72
  -7  -2   2    9.09    1.59
  -7  -2   2    8.78    2.00
  -7  -2   2    9.34    1.95
  -7  -2   2    9.42    1.81
  -7  -2   2   11.21    1.97
  -7  -2   2    8.94    1.76
   6   2  -2   48.04    3.18
   6   2  -2   40.26    3.23
   6   2  -2   42.77    2.99
   6   2  -2   40.80    3.37
   6   2  -2   48.17    3.38
  -6  -2   2   44.23    3.31
  -6  -2   2   46.80    3.57
  -6  -2   2   38.91    3.19
  -6  -2   2   41.27    3.25
  -6  -2   2   43.44    2.97
  -6  -2   2   43.30    3.32
   5   2  -2  113.58    5.78
   5   2  -2   96.81    5.82
   5   2  -2  109.46    6.02
   5   2  -2   99.34    6.03
  -5  -2   2  125.31    6.21
  -5  -2   2  105.30    5.68
  -5  -2   2  117.19    6.31
  -5  -2   2  102.43    6.32
  -5  -2   2  110.22    6.09
  -5  -2   2   98.70    5.95
   4   2  -2   83.39    4.75
   4   2  -2   83.13    4.82
   4   2  -2   91.93    4.87
   4   2  -2   86.29    4.52
   4   2  -2   80.57    4.72
  -4  -2   2   84.88    4.91
  -4  -2   2   80.65    4.85
  -4  -2   2   83.03    4.83
  -4  -2   2   82.89    4.47
  -4  -2   2   78.53    4.74
  -4  -2   2   86.95    4.85
   3   2  -2    0.55    0.75
   3   2  -2   -0.67    0.59
   3   2  -2    1.58    0.85
   3   2  -2    0.15    0.73
   3   2  -2    0.50    0.69
  -3  -2   2    0.88    0.76
  -3  -2   2   -0.02    0.80
  -3  -2   2   -0.57    0.49
  -3  -2   2    1.15    0.74
  -3  -2   2    0.43    0.62
   2   2  -2   10.84    1.26
   2   2  -2    9.71    1.05
   2   2  -2   12.07    1.39
   2   2  -2   11.73    1.26
   2   2  -2   12.75    1.29
   2   2  -2   12.69    1.28
  -2  -2   2   11.45    1.28
  -2  -2   2   11.64    1.02
  -2  -2   2   10.40    1.35
  -2  -2   2   10.74    1.23
  -2  -2   2   12.20    1.30
   1   2  -2  733.77   33.61
   1   2  -2  737.57   33.77
   1   2  -2  747.31   33.89
   1   2  -2  735.55   33.78
   1   2  -2  756.62   33.63
  -1  -2   2  765.30   33.74
  -1  -2   2  734.58   33.89
  -1  -2   2  750.44   33.80
  -1  -2   2  717.70   33.69
  -1  -2   2  736.60   33.77
  -1  -2   2  745.51   33.72
   0   2  -2  994.75   45.16
   0   2  -2 1000.00   45.26
  -1   2  -2   74.98    3.93
   1  -2   2   76.14    3.93
   1  -2   2   77.02    4.00
   1  -2   2   79.98    3.85
  -2   2  -2  235.33   10.87
   2  -2   2  234.01   10.87
   2  -2   2  232.88   10.49
   2  -2   2  219.61   10.92
   2  -2   2  226.94   11.02
   2  -2   2  232.60   10.52
  -3   2  -2   46.84    2.60
   3  -2   2   42.74    2.45
   3  -2   2   44.97    2.85
   3  -2   2   44.38    2.79
   3  -2   2   45.37    2.51
   3  -2   2   45.70    2.45
   3  -2   2   46.19    2.62
  -4   2  -2    3.44    0.48
  -4   2  -2    4.12    0.49
  -4   2  -2    2.37    0.72
   4  -2   2    2.87    1.12
   4  -2   2    4.09    0.72
   4  -2   2    2.16    0.97
   4  -2   2    2.55    0.72
   4  -2   2    2.90    0.95
   4  -2   2    3.46    0.73
   4  -2   2    3.60    0.82
  -5   2  -2   10.88    1.44
  -5   2  -2   10.28    1.06
  -5   2  -2    9.90    1.02
   5  -2   2   11.34    1.29
   5  -2   2    8.49    1.24
   5  -2   2    9.60    1.53
   5  -2   2    9.75    1.35
   5  -2   2   11.01    1.74
   5  -2   2   11.09    1.64
   5  -2   2    9.56    1.17
  -6   2  -2   41.38    2.59
  -6   2  -2   41.41    2.54
  -6   2  -2   38.50    2.66
   6  -2   2   44.35    3.15
   6  -2   2   42.20    2.66
   6  -2   2   38.21    2.74
   6  -2   2   45.78    3.40
   6  -2   2   45.84    3.04
   6  -2   2   46.39    3.30
   6  -2   2   39.31    2.94
  -7   2  -2   59.97    3.42
  -7   2  -2   50.49    3.24
  -7   2  -2   51.86    3.21
   7  -2   2   52.23    3.45
   7  -2   2   53.97    3.78
   7  -2   2   48.95    3.58
   7  -2   2   49.28    4.03
   7  -2   2   57.38    3.34
   7  -2   2   57.73    4.08
  -8   2  -2   96.73    5.19
  -8   2  -2   94.81    5.24
  -8   2  -2   89.35    5.23
   8  -2   2   97.41    5.26
   8  -2   2   88.75    5.97
   8  -2   2   84.52    5.72
   8  -2   2  103.30    5.93
   8  -2   2   88.45    5.43
  -9   2  -2   15.13    1.94
  -9   2  -2   18.00    2.06
  -9   2  -2   17.32    2.02
   9  -2   2   17.44    2.03
   9  -2   2   20.16    2.41
   9  -2   2   15.04    2.55
   9  -2   2   16.44    2.57
 -10   2  -2   17.50    2.27
 -10   2  -2   22.16    2.41
 -10   2  -2   22.98    2.42
  10  -2   2   20.92    3.23
  10  -2   2   22.62    2.70
  10  -2   2   23.80    2.41
  10  -2   2   21.36    2.94
 -11   2  -2    4.24    1.45
  11  -2   2    3.59    1.51
  11  -2   2    2.62    1.60
  11  -2   2    4.10    2.00
  11  -2   2    2.19    1.78
 -12   2  -2    5.70    1.64
  12  -2   2    4.40    2.33
  12  -2   2    9.74    2.57
  13   1  -2   10.21    2.97
  13   1  -2    8.91    2.71
 -13  -1   2   11.98    2.86
 -13  -1   2   12.21    3.29
  12   1  -2    2.60    1.99
  12   1  -2   -0.19    2.11
 -12  -1   2    2.12    1.70
 -12  -1   2   -0.19    1.78
  11   1  -2    1.47    1.60
  11   1  -2    0.84    1.97
 -11  -1   2    1.84    1.83
 -11  -1   2   -2.14    1.21
  10   1  -2    3.47    1.84
  10   1  -2    1.29    1.44
 -10  -1   2    0.39    1.44
 -10  -1   2    2.68    2.03
 -10  -1   2    3.87    1.74
   9   1  -2    3.15    1.63
   9   1  -2    4.75    1.74
  -9  -1   2    1.65    1.44
  -9  -1   2    6.17    1.75
  -9  -1   2    9.29    2.23
   8   1  -2    0.43    1.29
   8   1  -2   -0.01    0.97
  -8  -1   2    0.97    1.24
  -8  -1   2   -0.42    1.09
  -8  -1   2   -1.05    1.05
  -8  -1   2   -0.13    1.35
  -8  -1   2   -0.37    1.02
   7   1  -2   17.45    2.15
   7   1  -2   22.28    3.08
   7   1  -2   15.96    2.35
   7   1  -2   16.64    2.36
  -7  -1   2   15.79    2.19
  -7  -1   2   19.23    2.42
  -7  -1   2   19.06    2.27
  -7  -1   2   18.59    2.42
  -7  -1   2   13.91    2.46
  -7  -1   2   20.32    2.43
   6   1  -2   21.08    2.42
   6   1  -2   21.31    2.51
   6   1  -2   15.76    2.24
   6   1  -2   20.30    2.20
   6   1  -2   17.87    2.01
  -6  -1   2   18.46    2.28
  -6  -1   2   20.31    2.38
  -6  -1   2   17.24    2.15
  -6  -1   2   20.70    2.17
  -6  -1   2   19.99    2.31
  -6  -1   2   16.54    2.45
   5   1  -2   38.20    2.85
   5   1  -2   32.23    2.48
   5   1  -2   35.38    3.51
   5   1  -2   33.44    2.63
   5   1  -2   39.30    2.99
  -5  -1   2   39.53    2.81
  -5  -1   2   39.02    2.61
  -5  -1   2   38.45    2.93
  -5  -1   2   37.79    2.81
  -5  -1   2   36.82    2.83
   4   1  -2    7.81    1.34
   4   1  -2    6.64    1.12
   4   1  -2    6.68    1.31
   4   1  -2    6.98    1.14
   4   1  -2    8.10    1.36
  -4  -1   2    8.22    1.18
  -4  -1   2    7.20    1.28
  -4  -1   2    7.55    1.36
  -4  -1   2    6.44    1.32
  -4  -1   2    5.84    1.22
  -4  -1   2    6.94    1.30
   3   1  -2   35.74    2.81
   3   1  -2   40.94    2.65
   3   1  -2   39.11    2.50
   3   1  -2   39.37    2.28
  -3  -1   2   35.45    2.20
  -3  -1   2   39.36    2.65
  -3  -1   2   36.27    2.51
  -3  -1   2   33.29    2.50
  -3  -1   2   38.33    2.65
  -3  -1   2   35.78    2.41
   2   1  -2    1.34    0.74
   2   1  -2    1.65    0.54
   2   1  -2    1.37    0.81
   2   1  -2    1.83    0.76
   2   1  -2    1.14    0.65
  -2  -1   2    2.07    0.79
  -2  -1   2    1.08    0.63
  -2  -1   2    1.42    0.80
  -2  -1   2    2.05    0.75
  -2  -1   2    1.66    0.53
   1   1  -2    3.23    0.67
   1   1  -2    4.21    0.84
   1   1  -2    4.05    0.83
   1   1  -2    5.14    0.73
   1   1  -2    3.08    0.65
   1   1  -2    3.61    0.49
  -1  -1   2    4.04    0.72
  -1  -1   2    2.28    0.62
  -1  -1   2    3.26    0.78
  -1  -1   2    3.35    0.46
  -1  -1   2    3.70    0.79
   0   1  -2    1.25    0.57
   0   1  -2    1.49    0.41
   0   1  -2    1.57    0.60
   0  -1   2    1.71    0.61
   0  -1   2    1.37    0.58
   0  -1   2    2.23    0.35
   0  -1   2    1.50    0.34
   0  -1   2    2.03    0.42
  -1   1  -2   -0.26    0.39
   1  -1   2    0.27    0.37
   1  -1   2   -0.35    0.46
  -2   1  -2   16.22    1.18
   2  -1   2   17.87    1.43
   2  -1   2   16.77    1.33
   2  -1   2   17.70    1.18
   2  -1   2   17.93    0.90
  -3   1  -2    0.01    0.47
  -3   1  -2    2.01    0.82
   3  -1   2    0.69    0.47
   3  -1   2    0.03    0.72
   3  -1   2   -0.09    0.43
   3  -1   2    0.55    0.47
   3  -1   2   -0.95    0.48
  -4   1  -2   -0.30    0.43
  -4   1  -2    0.11    0.41
  -4   1  -2    1.36    0.51
  -4   1  -2    0.33    0.78
   4  -1   2   -0.17    0.54
   4  -1   2    0.67    0.82
   4  -1   2    0.68    0.56
   4  -1   2   -0.12    0.78
   4  -1   2    0.82    0.54
   4  -1   2   -0.75    0.50
  -5   1  -2   15.49    1.64
  -5   1  -2   14.87    1.42
  -5   1  -2   16.98    1.34
  -5   1  -2   15.05    1.31
  -5   1  -2   16.35    1.90
   5  -1   2   16.38    1.70
   5  -1   2   16.76    2.09
   5  -1   2   16.61    1.49
   5  -1   2   11.91    1.75
   5  -1   2   17.94    1.73
   5  -1   2   14.12    1.52
  -6   1  -2    1.35    0.95
  -6   1  -2    4.02    0.91
  -6   1  -2    1.54    0.87
   6  -1   2    2.29    0.79
   6  -1   2    1.22    0.76
   6  -1   2    2.73    0.98
   6  -1   2    1.58    1.16
   6  -1   2    1.58    1.02
   6  -1   2    3.05    1.04
  -7   1  -2   -0.14    0.66
  -7   1  -2    0.40    0.80
  -7   1  -2    0.65    0.67
  -7   1  -2    0.64    0.76
  -7   1  -2    0.60    0.99
   7  -1   2    1.35    0.85
   7  -1   2    2.06    1.11
   7  -1   2    1.05    0.82
   7  -1   2    0.90    0.98
   7  -1   2    0.18    0.97
  -8   1  -2    6.82    1.37
  -8   1  -2   11.73    1.75
  -8   1  -2    8.87    1.41
   8  -1   2    9.72    1.84
   8  -1   2    9.70    1.82
   8  -1   2   10.09    1.54
   8  -1   2    7.31    1.42
   8  -1   2    9.11    1.92
  -9   1  -2    0.51    1.06
  -9   1  -2    1.15    1.08
  -9   1  -2    0.76    1.15
  -9   1  -2   -0.72    0.78
   9  -1   2    0.87    1.41
   9  -1   2    1.54    1.25
   9  -1   2   -0.36    0.89
   9  -1   2   -0.68    0.93
 -10   1  -2    3.87    1.33
 -10   1  -2    1.82    1.33
 -10   1  -2    2.10    1.24
  10  -1   2    5.30    1.46
  10  -1   2    4.83    1.79
  10  -1   2    3.58    1.60
  10  -1   2    4.40    1.49
 -11   1  -2    0.15    1.26
 -11   1  -2    3.93    1.69
 -11   1  -2    0.11    1.21
  11  -1   2   -0.60    1.47
  11  -1   2    0.24    1.41
 -12   1  -2   -1.69    1.25
 -12   1  -2   -1.05    1.51
  12  -1   2    0.34    1.59
  12  -1   2    0.78    1.80
 -13   1  -2    1.35    1.63
  13  -1   2    0.47    1.86
  12   0  -2    1.45    2.05
  12   0  -2    2.27    2.04
 -12   0   2    1.59    1.95
 -12   0   2    4.14    2.16
  11   0  -2    1.84    1.67
  11   0  -2    0.63    1.94
 -11   0   2    2.26    1.88
 -11   0   2   -0.74    1.45
  10   0  -2   -1.76    1.36
  10   0  -2   -1.44    1.23
 -10   0   2   -0.47    1.69
 -10   0   2    0.85    1.38
 -10   0   2    0.94    1.54
   9   0  -2    6.86    2.26
   9   0  -2    5.33    1.86
  -9   0   2    8.36    2.12
  -9   0   2    5.71    2.46
  -9   0   2    6.78    1.80
   8   0  -2  175.30    9.13
   8   0  -2  165.10    8.86
   8   0  -2  167.38    9.38
  -8   0   2  157.72    9.20
  -8   0   2  160.31    8.99
  -8   0   2  160.49    9.76
   7   0  -2   46.84    3.55
   7   0  -2   34.98    2.96
   7   0  -2   44.53    3.26
  -7   0   2   43.28    3.17
  -7   0   2   43.77    3.44
  -7   0   2   44.35    3.43
  -7   0   2   39.16    3.79
  -7   0   2   41.27    3.77
  -7   0   2   35.95    3.18
   6   0  -2   42.07    3.37
   6   0  -2   40.91    2.95
   6   0  -2   41.35    3.41
   6   0  -2   44.28    3.31
   6   0  -2   41.50    3.26
  -6   0   2   43.91    3.02
  -6   0   2   44.73    3.32
  -6   0   2   36.18    2.98
  -6   0   2   41.25    3.19
  -6   0   2   40.88    3.05
  -6   0   2   42.12    3.40
   5   0  -2   23.56    2.13
   5   0  -2   27.27    2.79
   5   0  -2   24.93    2.08
   5   0  -2   25.10    2.56
   5   0  -2   29.27    2.43
   5   0  -2   24.39    2.54
  -5   0   2   29.07    2.32
  -5   0   2   28.42    2.42
  -5   0   2   22.58    2.41
  -5   0   2   24.65    2.03
  -5   0   2   18.73    2.49
  -5   0   2   28.66    2.23
   4   0  -2   29.51    2.43
   4   0  -2   31.49    2.49
   4   0  -2   32.16    2.53
   4   0  -2   33.15    2.30
   4   0  -2   31.86    2.58
   4   0  -2   32.13    2.27
  -4   0   2   34.03    2.55
  -4   0   2   31.05    2.66
  -4   0   2   33.25    2.36
  -4   0   2   30.00    2.39
  -4   0   2   31.83    2.43
   3   0  -2   25.89    2.08
   3   0  -2   27.32    2.16
   3   0  -2   28.14    1.87
   3   0  -2   23.89    2.06
   3   0  -2   23.54    2.02
   3   0  -2   26.61    1.85
  -3   0   2   24.77    2.07
  -3   0   2   28.82    2.26
  -3   0   2   24.00    2.10
  -3   0   2   25.31    1.95
  -3   0   2   28.54    1.86
  -3   0   2   29.77    2.12
   2   0  -2   85.42    4.31
   2   0  -2   80.08    4.38
   2   0  -2   78.68    4.19
   2   0  -2   81.56    4.01
   2   0  -2   77.61    4.34
   2   0  -2   81.25    4.30
  -2   0   2   82.25    4.40
  -2   0   2   80.42    4.18
  -2   0   2   78.19    4.27
  -2   0   2   77.68    4.29
  -2   0   2   81.03    4.35
  -2   0   2   79.02    3.99
   1   0  -2  853.32   38.64
   1   0  -2  847.78   38.65
   0   0  -2   21.22    1.36
   0   0  -2   23.16    1.26
   0   0  -2   21.42    1.29
   0   0  -2   20.25    1.36
   0   0   2   21.46    1.42
   0   0   2   20.50    1.44
   0   0   2   20.78    1.29
   0   0   2   20.45    1.26
   0   0   2   20.77    1.43
  -1   0  -2   23.33    1.38
   1   0   2   22.65    1.37
   1   0   2   25.34    1.18
   1   0   2   25.22    1.57
  -2   0  -2  269.50   12.39
  -2   0  -2  263.47   12.02
   2   0   2  264.82   12.15
   2   0   2  264.35   12.12
   2   0   2  269.04   12.15
   2   0   2  265.41   12.39
  -3   0  -2    0.58    0.46
  -3   0  -2   -0.45    0.32
  -3   0  -2    0.79    0.74
   3   0   2   -0.63    0.47
   3   0   2   -0.32    0.70
   3   0   2    0.93    0.54
   3   0   2    0.17    0.70
   3   0   2   -0.02    0.32
  -4   0  -2    2.57    0.90
  -4   0  -2    1.90    0.66
  -4   0  -2    1.58    0.85
  -4   0  -2    2.45    0.52
  -4   0  -2    1.67    0.66
   4   0   2    2.32    0.77
   4   0   2    1.42    0.52
   4   0   2    1.89    0.93
   4   0   2    2.06    0.83
   4   0   2    0.92    0.64
  -5   0  -2   23.30    2.09
  -5   0  -2   22.39    1.82
  -5   0  -2   27.09    2.03
  -5   0  -2   25.31    1.83
  -5   0  -2   23.50    1.60
   5   0   2   26.82    1.93
   5   0   2   22.59    2.31
   5   0   2   25.93    2.03
   5   0   2   25.85    1.69
   5   0   2   20.85    2.40
   5   0   2   24.42    1.91
  -6   0  -2   38.84    2.75
  -6   0  -2   45.82    2.64
  -6   0  -2   49.12    3.07
  -6   0  -2   44.04    3.18
  -6   0  -2   42.45    2.83
   6   0   2   43.86    2.69
   6   0   2   38.90    2.91
   6   0   2   45.16    2.88
   6   0   2   42.85    3.03
   6   0   2   51.59    3.34
   6   0   2   44.67    3.41
  -7   0  -2  141.44    7.68
  -7   0  -2  136.17    7.23
  -7   0  -2  136.93    7.00
  -7   0  -2  145.40    7.31
  -7   0  -2  136.02    7.43
   7   0   2  142.41    7.76
   7   0   2  137.83    7.28
   7   0   2  136.13    7.91
   7   0   2  137.06    7.12
   7   0   2  147.03    7.57
   7   0   2  131.65    7.44
  -8   0  -2   29.70    2.97
  -8   0  -2   31.78    2.57
  -8   0  -2   27.86    2.53
  -8   0  -2   30.91    2.29
   8   0   2   30.10    2.42
   8   0   2   28.31    2.74
   8   0   2   29.52    3.38
   8   0   2   32.83    3.13
   8   0   2   30.15    3.19
   8   0   2   34.73    2.88
  -9   0  -2   46.53    3.60
  -9   0  -2   37.63    3.20
  -9   0  -2   44.07    3.05
  -9   0  -2   48.19    3.45
   9   0   2   39.56    3.18
   9   0   2   42.79    3.62
   9   0   2   47.05    3.85
 -10   0  -2    1.68    1.29
 -10   0  -2   -0.58    1.34
 -10   0  -2   -0.56    1.11
 -10   0  -2    0.97    1.03
  10   0   2   -0.42    1.30
  10   0   2   -0.10    1.28
  10   0   2   -1.20    1.31
 -11   0  -2    2.21    1.40
 -11   0  -2    5.11    1.83
 -11   0  -2    2.39    1.47
  11   0   2    0.90    1.58
  11   0   2    3.44    1.88
 -12   0  -2    0.94    1.52
 -12   0  -2    2.44    1.82
  12   0   2    4.72    1.96
  12   0   2    4.45    2.21
 -13   0  -2   46.39    5.02
 -13   0  -2   63.32    5.04
  13   0   2   51.44    5.55
  13   0   2   48.13    5.33
  12  -1  -2   -0.07    1.86
  12  -1  -2   -0.90    1.89
 -12   1   2    0.19    1.78
 -12   1   2   -1.21    1.70
  11  -1  -2    1.68    1.76
  11  -1  -2   -0.73    1.54
 -11   1   2    1.44    1.81
 -11   1   2   -0.23    1.53
  10  -1  -2    7.79    2.11
  10  -1  -2    6.56    2.18
 -10   1   2    5.35    1.83
 -10   1   2    6.39    2.07
   9  -1  -2   10.93    2.38
   9  -1  -2   12.03    2.27
  -9   1   2   13.09    2.89
  -9   1   2    8.83    2.15
  -9   1   2   18.54    2.51
   8  -1  -2    0.32    1.15
   8  -1  -2    0.33    1.23
   8  -1  -2    1.68    1.35
   8  -1  -2   -0.34    0.94
  -8   1   2    1.78    1.20
  -8   1   2   -0.41    1.00
  -8   1   2    0.24    1.19
   7  -1  -2    1.12    0.90
   7  -1  -2   -0.78    0.88
   7  -1  -2   -0.94    0.99
   7  -1  -2   -0.64    0.87
  -7   1   2   -1.10    0.91
  -7   1   2    0.15    1.03
  -7   1   2   -0.73    0.98
  -7   1   2    0.28    1.03
  -7   1   2   -0.11    1.25
   6  -1  -2   27.75    2.86
   6  -1  -2   27.39    2.75
   6  -1  -2   23.83    3.17
   6  -1  -2   29.46    2.38
   6  -1  -2   27.86    2.93
   6  -1  -2   34.32    3.83
  -6   1   2   28.25    2.77
  -6   1   2   29.14    2.94
  -6   1   2   30.02    2.90
  -6   1   2   34.09    3.50
  -6   1   2   28.22    2.45
   5  -1  -2   -0.22    0.67
   5  -1  -2    0.40    0.76
   5  -1  -2   -0.35    0.68
   5  -1  -2    0.05    0.81
   5  -1  -2   -1.40    0.72
   5  -1  -2    0.36    0.88
  -5   1   2    0.22    0.83
  -5   1   2    1.12    0.81
  -5   1   2    0.28    0.80
  -5   1   2    1.10    1.05
  -5   1   2    0.85    0.93
   4  -1  -2   25.14    2.27
   4  -1  -2   31.33    2.19
   4  -1  -2   26.28    2.30
   4  -1  -2   30.31    2.36
   4  -1  -2   26.16    1.98
   4  -1  -2   26.04    2.27
  -4   1   2   28.60    2.07
  -4   1   2   26.15    2.18
  -4   1   2   25.92    2.20
  -4   1   2   26.87    2.54
  -4   1   2   26.10    2.65
   3  -1  -2   30.83    2.32
   3  -1  -2   25.88    2.16
   3  -1  -2   27.45    1.88
   3  -1  -2   29.19    2.09
   3  -1  -2   23.87    2.10
   3  -1  -2   27.16    1.99
  -3   1   2   26.03    2.16
  -3   1   2   25.90    1.89
  -3   1   2   29.64    2.15
  -3   1   2   24.48    2.04
  -3   1   2   28.62    2.33
   2  -1  -2   18.33    1.82
   2  -1  -2   21.83    1.76
   2  -1  -2   22.40    1.74
   2  -1  -2   17.13    1.45
   2  -1  -2   18.60    1.82
   2  -1  -2   16.75    1.41
  -2   1   2   17.68    1.73
  -2   1   2   20.81    1.68
  -2   1   2   21.78    1.49
  -2   1   2   19.83    1.88
  -2   1   2   18.88    1.73
   1  -1  -2    0.13    0.69
   1  -1  -2    2.59    0.75
   1  -1  -2    0.86    0.60
   1  -1  -2    1.90    0.62
   1  -1  -2    2.40    0.80
   1  -1  -2    0.76    0.75
  -1   1   2    1.67    0.58
  -1   1   2    2.28    0.72
  -1   1   2    0.60    0.70
  -1   1   2    0.68    0.78
  -1   1   2    1.23    0.70
   0  -1  -2   63.90    3.22
   0  -1  -2   60.64    3.30
   0  -1  -2   61.94    3.26
   0  -1  -2   65.51    3.26
   0  -1  -2   64.05    3.14
   0   1   2   62.10    3.20
   0   1   2   61.82    3.21
   0   1   2   63.75    3.29
   0   1   2   66.30    3.13
   0   1   2   61.91    3.26
  -1  -1  -2  105.67    4.93
  -1  -1  -2  104.56    4.92
  -1  -1  -2  102.38    5.05
  -1  -1  -2   99.73    4.93
  -1  -1  -2  104.90    4.86
  -1  -1  -2   99.51    4.86
   1   1   2  110.42    4.99
   1   1   2  105.53    4.92
   1   1   2  101.59    4.92
   1   1   2   97.74    5.03
   1   1   2  103.36    4.86
   1   1   2  106.02    4.87
  -2  -1  -2   34.66    1.91
  -2  -1  -2   35.25    1.93
  -2  -1  -2   32.82    2.00
   2   1   2   34.95    2.01
   2   1   2   32.50    2.16
   2   1   2   34.78    1.92
   2   1   2   33.46    1.92
  -3  -1  -2   45.26    2.18
  -3  -1  -2   47.42    2.76
  -3  -1  -2   46.17    2.64
  -3  -1  -2   43.29    2.52
   3   1   2   43.91    2.58
   3   1   2   44.35    2.53
   3   1   2   47.23    2.65
   3   1   2   41.90    2.65
  -4  -1  -2    4.23    1.04
  -4  -1  -2    2.65    0.74
  -4  -1  -2    2.62    0.49
  -4  -1  -2    2.64    0.76
   4   1   2    1.79    0.78
   4   1   2    2.16    0.86
   4   1   2    2.87    0.81
   4   1   2    2.14    0.78
  -5  -1  -2   10.02    1.29
  -5  -1  -2    7.39    1.29
  -5  -1  -2    7.61    1.20
  -5  -1  -2    7.64    1.30
  -5  -1  -2    9.36    0.94
   5   1   2    5.41    1.21
   5   1   2    7.84    1.26
   5   1   2    9.33    1.31
   5   1   2    8.94    1.29
   5   1   2    6.24    1.42
  -6  -1  -2   -0.23    0.66
  -6  -1  -2    0.63    0.87
  -6  -1  -2   -1.01    0.67
  -6  -1  -2    1.58    0.88
  -6  -1  -2    0.87    0.55
   6   1   2    1.79    0.87
   6   1   2    0.56    0.77
   6   1   2   -0.51    0.90
   6   1   2   -0.09    0.70
   6   1   2    0.38    0.79
  -7  -1  -2   19.20    2.26
  -7  -1  -2   17.70    2.02
  -7  -1  -2   13.47    1.80
  -7  -1  -2   18.70    2.17
   7   1   2   16.73    2.27
   7   1   2   19.80    2.23
   7   1   2   17.77    2.20
   7   1   2   15.27    2.09
   7   1   2   19.29    2.07
  -8  -1  -2    0.38    1.00
  -8  -1  -2   -0.62    0.79
  -8  -1  -2   -0.41    0.91
  -8  -1  -2   -0.57    0.73
  -8  -1  -2    1.55    0.75
   8   1   2    0.59    1.07
   8   1   2    0.58    0.92
   8   1   2    0.94    0.91
   8   1   2   -0.02    0.98
   8   1   2    1.64    1.15
  -9  -1  -2    1.02    1.15
  -9  -1  -2    0.23    1.00
  -9  -1  -2   -1.44    0.68
  -9  -1  -2   -0.19    1.19
   9   1   2   -0.51    1.00
   9   1   2    2.93    1.40
 -10  -1  -2    1.45    1.02
 -10  -1  -2   -0.01    1.22
 -10  -1  -2    2.64    1.44
  10   1   2    1.80    1.46
  10   1   2    0.66    1.33
 -11  -1  -2    0.80    1.23
 -11  -1  -2    1.16    1.34
 -11  -1  -2    0.96    1.56
  11   1   2   -0.68    1.41
  11   1   2    1.20    1.65
 -12  -1  -2    5.00    1.86
 -12  -1  -2    3.00    1.86
  12   1   2    2.10    1.83
  12   1   2    2.13    1.81
 -13  -1  -2    0.90    1.60
 -13  -1  -2   -1.19    1.51
  13   1   2    0.41    1.84
  13   1   2   -0.21    1.80
 -14  -1  -2    0.46    2.11
 -14  -1  -2    0.39    1.73
  14   1   2   -0.83    1.88
  14   1   2   -1.21    1.90
  12  -2  -2   -1.21    2.03
  12  -2  -2    4.56    2.52
 -12   2   2   -2.01    1.82
 -12   2   2   -0.87    1.66
  11  -2  -2   -0.09    1.59
  11  -2  -2   -0.40    1.81
 -11   2   2   -1.89    1.57
 -11   2   2   -1.09    1.33
  10  -2  -2    4.89    1.96
  10  -2  -2    8.72    2.30
 -10   2   2    5.62    1.83
 -10   2   2    6.11    2.14
   9  -2  -2   46.44    4.16
   9  -2  -2   60.27    4.82
   9  -2  -2   51.24    4.44
   9  -2  -2   51.67    4.42
  -9   2   2   59.23    4.51
  -9   2   2   60.80    5.39
  -9   2   2   62.70    4.31
   8  -2  -2   13.23    2.40
   8  -2  -2   16.80    2.60
   8  -2  -2   11.09    2.17
   8  -2  -2   11.43    1.80
  -8   2   2    7.64    1.85
  -8   2   2   11.66    1.97
  -8   2   2    8.81    2.31
   7  -2  -2   23.42    2.89
   7  -2  -2   28.22    3.17
   7  -2  -2   34.17    2.59
   7  -2  -2   29.61    3.26
  -7   2   2   32.44    3.14
  -7   2   2   33.80    3.32
  -7   2   2   29.69    2.63
  -7   2   2   32.27    3.73
  -7   2   2   32.72    3.26
   6  -2  -2   -1.03    0.99
   6  -2  -2    0.09    1.03
   6  -2  -2    1.17    1.17
   6  -2  -2    0.32    0.67
   6  -2  -2   -0.69    0.84
   6  -2  -2    0.32    1.04
  -6   2   2   -0.14    1.15
  -6   2   2    0.02    0.94
  -6   2   2   -0.35    0.78
  -6   2   2    1.28    1.03
  -6   2   2   -1.45    0.73
   5  -2  -2    3.76    1.22
   5  -2  -2    2.96    1.25
   5  -2  -2    4.51    1.28
   5  -2  -2    5.92    1.41
   5  -2  -2    4.24    1.20
   5  -2  -2    4.44    0.98
  -5   2   2    3.45    0.98
  -5   2   2    2.67    1.28
  -5   2   2    3.02    1.15
  -5   2   2    5.38    1.40
  -5   2   2    3.37    1.14
   4  -2  -2    1.35    0.94
   4  -2  -2    1.40    0.94
   4  -2  -2    3.01    1.18
   4  -2  -2    1.68    1.01
   4  -2  -2    2.72    1.02
   4  -2  -2    2.38    0.78
  -4   2   2    1.30    0.94
  -4   2   2    0.66    1.09
  -4   2   2    3.27    1.16
  -4   2   2    5.10    1.14
  -4   2   2    2.75    0.80
   3  -2  -2   19.11    1.77
   3  -2  -2   13.31    1.59
   3  -2  -2   11.31    1.54
   3  -2  -2   11.26    1.51
   3  -2  -2   11.49    1.50
   3  -2  -2   10.56    1.48
   3  -2  -2   10.71    1.13
  -3   2   2    8.20    1.47
  -3   2   2   10.94    1.22
  -3   2   2   11.51    1.53
  -3   2   2   11.61    1.56
  -3   2   2    9.57    1.38
   2  -2  -2  565.05   26.34
   2  -2  -2  607.36   26.71
   2  -2  -2  570.62   26.65
   2  -2  -2  588.61   26.70
   2  -2  -2  568.92   26.69
  -2   2   2  570.38   26.74
  -2   2   2  577.26   26.65
  -2   2   2  572.36   26.66
  -2   2   2  583.15   26.35
  -2   2   2  562.35   26.59
   0  -2  -2  117.24    5.73
   0  -2  -2  119.48    5.71
   0  -2  -2  111.66    5.69
   0  -2  -2  113.77    5.77
   0  -2  -2  121.82    5.74
   0   2   2  118.20    5.73
   0   2   2  111.03    5.69
   0   2   2  118.56    5.72
   0   2   2  118.68    5.71
   0   2   2  115.44    5.78
  -1  -2  -2   49.21    2.56
  -1  -2  -2   49.52    2.60
  -1  -2  -2   47.54    2.64
  -1  -2  -2   48.13    2.65
  -1  -2  -2   46.48    2.49
  -1  -2  -2   43.74    2.54
   1   2   2   49.21    2.49
   1   2   2   46.03    2.59
   1   2   2   44.99    2.55
   1   2   2   46.35    2.65
   1   2   2   49.80    2.67
   1   2   2   46.76    2.56
  -2  -2  -2    0.59    0.62
  -2  -2  -2    1.95    0.64
  -2  -2  -2    1.88    0.44
  -2  -2  -2    0.76    0.62
  -2  -2  -2    1.28    0.69
  -2  -2  -2    1.33    0.68
   2   2   2    0.78    0.63
   2   2   2    1.77    0.70
   2   2   2    1.54    0.65
   2   2   2    0.57    0.71
   2   2   2    2.74    0.76
   2   2   2    1.34    0.43
  -3  -2  -2  130.19    5.89
  -3  -2  -2  126.03    6.20
  -3  -2  -2  126.63    6.36
  -3  -2  -2  113.39    6.21
   3   2   2  128.13    6.29
   3   2   2  131.32    6.31
   3   2   2  122.42    6.20
   3   2   2  127.35    6.24
   3   2   2  120.79    6.30
  -4  -2  -2   39.08    2.51
  -4  -2  -2   36.69    2.45
  -4  -2  -2   40.78    2.59
  -4  -2  -2   39.25    2.54
   4   2   2   43.87    2.61
   4   2   2   39.25    2.63
   4   2   2   36.95    2.57
   4   2   2   36.29    2.47
  -5  -2  -2  469.92   22.12
  -5  -2  -2  477.56   21.81
  -5  -2  -2  469.21   22.31
  -5  -2  -2  476.20   22.26
  -5  -2  -2  485.63   22.16
   5   2   2  479.57   22.31
   5   2   2  462.87   22.47
   5   2   2  478.23   22.20
   5   2   2  455.96   22.19
   5   2   2  484.24   22.24
  -6  -2  -2  125.31    6.36
  -6  -2  -2  118.89    5.95
  -6  -2  -2  120.45    6.50
  -6  -2  -2  115.06    6.39
  -6  -2  -2  116.31    6.33
   6   2   2  125.07    6.53
   6   2   2  113.78    6.65
   6   2   2  111.96    6.32
   6   2   2  115.16    6.33
   6   2   2  117.17    6.40
  -7  -2  -2   25.26    2.54
  -7  -2  -2   21.76    2.85
  -7  -2  -2   25.11    2.44
  -7  -2  -2   24.17    2.08
   7   2   2   21.99    2.43
   7   2   2   27.42    2.57
   7   2   2   26.50    2.58
   7   2   2   24.62    2.76
   7   2   2   22.85    2.54
  -8  -2  -2    5.62    1.42
  -8  -2  -2    7.70    1.64
  -8  -2  -2    5.98    1.53
  -8  -2  -2    5.63    1.35
  -8  -2  -2    6.67    1.17
   8   2   2    8.38    1.72
   8   2   2    5.26    1.50
   8   2   2    5.28    1.38
   8   2   2    4.78    1.40
   8   2   2    8.82    1.73
  -9  -2  -2    0.67    1.23
  -9  -2  -2    2.38    1.01
  -9  -2  -2    1.33    1.24
  -9  -2  -2    2.58    1.37
   9   2   2    1.49    1.25
   9   2   2    2.54    1.24
   9   2   2    1.68    1.25
 -10  -2  -2    3.28    1.21
 -10  -2  -2    4.60    1.62
 -10  -2  -2    2.04    1.45
  10   2   2    0.49    1.47
  10   2   2    6.14    1.81
 -11  -2  -2    0.28    1.17
 -11  -2  -2    0.78    1.55
 -11  -2  -2    0.89    1.27
  11   2   2   -0.85    1.38
  11   2   2    2.74    1.58
 -12  -2  -2   21.74    2.88
 -12  -2  -2   17.40    3.07
  12   2   2   25.95    3.66
  12   2   2   24.10    3.57
 -13  -2  -2   67.63    5.58
 -13  -2  -2   66.96    5.23
  13   2   2   70.26    5.82
  13   2   2   65.45    5.85
 -14  -2  -2   20.78    3.28
 -14  -2  -2   16.74    3.26
  14   2   2   20.58    3.89
  11  -3  -2    0.14    1.81
  11  -3  -2   -2.69    1.44
 -11   3   2    0.70    1.40
 -11   3   2    0.45    1.79
  10  -3  -2    7.02    2.35
  10  -3  -2    7.65    2.33
  10  -3  -2    8.63    2.56
 -10   3   2    7.09    2.14
 -10   3   2    8.48    1.95
   9  -3  -2    3.56    1.53
   9  -3  -2    6.05    1.96
   9  -3  -2    2.46    1.54
   9  -3  -2    4.30    2.00
  -9   3   2    2.48    1.27
  -9   3   2    2.17    1.96
  -9   3   2    6.31    1.87
   8  -3  -2   13.59    2.38
   8  -3  -2   13.03    1.76
   8  -3  -2   14.30    2.56
   8  -3  -2   14.35    2.44
  -8   3   2    6.77    2.36
  -8   3   2   10.71    1.85
  -8   3   2   14.43    2.36
   7  -3  -2    3.62    1.53
   7  -3  -2    2.94    1.54
   7  -3  -2    3.05    1.46
   7  -3  -2    5.23    1.18
  -7   3   2    4.94    1.22
  -7   3   2    3.45    1.70
  -7   3   2    3.31    1.42
   6  -3  -2   -0.95    0.92
   6  -3  -2    0.02    0.70
   6  -3  -2    2.11    1.32
   6  -3  -2   -2.21    0.77
   6  -3  -2    1.98    1.19
  -6   3   2   -0.49    1.02
  -6   3   2    0.73    0.78
  -6   3   2    0.79    1.04
  -6   3   2    0.78    1.16
  -6   3   2    0.39    1.05
   5  -3  -2    1.02    0.65
   5  -3  -2    1.32    1.05
   5  -3  -2    0.37    1.04
   5  -3  -2    1.70    1.14
   5  -3  -2    0.18    0.85
   5  -3  -2    2.03    1.14
  -5   3   2    0.64    0.87
  -5   3   2    1.88    1.04
  -5   3   2    1.03    0.95
  -5   3   2    1.05    0.70
  -5   3   2    3.58    1.31
   4  -3  -2    8.95    1.52
   4  -3  -2    7.76    1.53
   4  -3  -2    7.08    1.42
   4  -3  -2    7.74    1.00
   4  -3  -2    6.71    1.31
  -4   3   2    6.06    1.43
  -4   3   2    7.40    1.71
  -4   3   2    6.58    0.98
  -4   3   2    6.28    1.29
  -4   3   2    4.93    1.24
   3  -3  -2   68.07    4.19
   3  -3  -2   72.67    4.29
   3  -3  -2   67.69    4.12
   3  -3  -2   63.40    4.17
   3  -3  -2   71.87    3.71
   3  -3  -2   67.99    4.18
   3  -3  -2   71.20    4.22
  -3   3   2   68.69    4.07
  -3   3   2   74.97    3.75
  -3   3   2   73.46    4.20
  -3   3   2   74.65    4.38
  -3   3   2   74.51    4.19
   2  -3  -2   98.08    4.85
   2  -3  -2   85.50    4.70
   2  -3  -2   81.81    4.23
   2  -3  -2   82.43    4.73
   2  -3  -2   86.29    4.76
  -2   3   2   80.86    4.60
  -2   3   2   78.88    4.57
  -2   3   2   92.20    4.80
  -2   3   2   85.47    4.69
  -2   3   2   86.22    4.25
   1  -3  -2    1.46    0.79
   1  -3  -2    2.11    0.87
   1  -3  -2   -0.45    0.70
   1  -3  -2    0.21    0.56
   1  -3  -2    2.13    0.87
  -1   3   2    0.79    0.68
  -1   3   2    0.49    0.46
  -1   3   2   -0.09    0.67
  -1   3   2    0.85    0.74
  -1   3   2    1.37    0.84
  -1   3   2    1.05    0.79
   0  -3  -2    7.56    1.06
   0  -3  -2    8.88    1.05
   0  -3  -2    8.97    1.19
   0  -3  -2    8.45    1.21
   0  -3  -2    8.16    0.98
   0   3   2    6.42    1.13
   0   3   2    8.47    0.96
   0   3   2    8.10    1.11
   0   3   2    5.86    1.01
   0   3   2    6.37    1.05
  -1  -3  -2    1.86    0.81
  -1  -3  -2    3.35    0.79
  -1  -3  -2    4.33    0.85
  -1  -3  -2    2.56    0.74
  -1  -3  -2    2.99    0.67
  -1  -3  -2    3.94    0.96
   1   3   2    3.95    0.86
   1   3   2    3.79    0.94
   1   3   2    4.28    0.86
   1   3   2    2.98    0.90
   1   3   2    2.77    0.64
   1   3   2    1.70    0.80
   1   3   2    3.96    0.69
  -2  -3  -2    9.86    1.29
  -2  -3  -2   12.05    1.27
  -2  -3  -2   12.12    1.34
  -2  -3  -2   10.82    1.08
  -2  -3  -2   13.26    1.32
  -2  -3  -2   10.24    1.25
   2   3   2    9.40    1.24
   2   3   2   11.20    1.26
   2   3   2    9.56    1.28
   2   3   2   12.52    1.32
   2   3   2   10.08    1.03
   2   3   2   12.56    1.37
  -3  -3  -2    0.92    0.77
  -3  -3  -2    1.78    0.89
  -3  -3  -2    0.02    0.74
  -3  -3  -2    1.34    0.76
  -3  -3  -2   -0.11    0.62
  -3  -3  -2    0.18    0.50
   3   3   2    0.44    0.79
   3   3   2    0.13    0.67
   3   3   2   -0.73    0.75
   3   3   2   -0.38    0.57
   3   3   2   -0.67    0.75
  -4  -3  -2    0.45    0.76
  -4  -3  -2    2.59    1.01
  -4  -3  -2    1.74    0.96
   4   3   2    1.57    0.86
   4   3   2    1.98    0.92
   4   3   2    2.18    0.81
   4   3   2    0.64    0.69
   4   3   2    2.36    1.05
  -5  -3  -2    5.36    1.13
  -5  -3  -2    5.35    1.10
  -5  -3  -2    3.89    1.06
  -5  -3  -2    3.31    1.12
   5   3   2    6.48    1.37
   5   3   2    3.19    1.16
   5   3   2    2.02    0.99
   5   3   2    3.99    1.02
   5   3   2    3.88    1.12
   5   3   2    3.73    1.10
  -6  -3  -2   24.76    2.39
  -6  -3  -2   27.74    2.66
  -6  -3  -2   23.66    2.16
  -6  -3  -2   24.05    2.38
   6   3   2   23.81    2.42
   6   3   2   23.12    2.36
   6   3   2   28.00    2.63
   6   3   2   28.90    2.74
   6   3   2   23.58    2.38
  -7  -3  -2    1.01    0.98
  -7  -3  -2    3.51    1.23
  -7  -3  -2    1.35    0.94
  -7  -3  -2    1.72    0.80
  -7  -3  -2    0.46    0.89
   7   3   2    0.40    0.98
   7   3   2   -0.01    0.67
   7   3   2    1.96    1.18
   7   3   2    0.91    0.98
   7   3   2    1.40    1.03
  -8  -3  -2    1.78    1.07
  -8  -3  -2    3.46    1.37
  -8  -3  -2    1.33    1.09
  -8  -3  -2    2.99    1.41
  -8  -3  -2    1.67    0.84
   8   3   2    3.64    1.42
   8   3   2    2.81    1.22
   8   3   2    1.42    1.09
   8   3   2    1.55    0.92
   8   3   2    2.49    1.26
  -9  -3  -2    2.38    1.02
  -9  -3  -2    0.76    1.04
  -9  -3  -2    1.77    1.36
  -9  -3  -2    0.07    1.14
   9   3   2    2.01    1.23
   9   3   2    1.59    1.33
   9   3   2    1.37    1.24
 -10  -3  -2   -0.55    1.06
 -10  -3  -2   -0.16    0.89
 -10  -3  -2   -0.60    1.12
  10   3   2    0.02    1.32
  10   3   2    0.83    1.29
 -11  -3  -2    1.20    1.50
 -11  -3  -2    0.74    1.14
 -11  -3  -2    0.00    1.39
  11   3   2    3.52    1.90
 -12  -3  -2    1.47    1.61
 -12  -3  -2   -0.18    1.33
 -12  -3  -2    4.41    1.96
  12   3   2    1.87    1.65
  12   3   2   -0.92    1.40
 -13  -3  -2    2.60    2.01
 -13  -3  -2    1.58    1.66
  13   3   2    5.80    2.59
  13   3   2    6.44    2.29
 -14  -3  -2    0.24    1.92
 -14  -3  -2   -0.35    1.64
  14   3   2    0.57    2.12
  11  -4  -2   20.10    3.57
  11  -4  -2   19.54    3.62
 -11   4   2   20.40    3.23
 -11   4   2   19.42    2.71
  10  -4  -2   24.48    2.68
  10  -4  -2   32.81    4.21
  10  -4  -2   21.88    3.33
  10  -4  -2   26.06    3.75
 -10   4   2   22.08    3.23
 -10   4   2   22.76    2.75
   9  -4  -2   24.91    3.46
   9  -4  -2   22.82    2.43
   9  -4  -2   20.44    3.26
   9  -4  -2   24.28    3.39
  -9   4   2   24.90    2.65
  -9   4   2   25.85    3.12
   8  -4  -2   13.43    2.55
   8  -4  -2   11.86    1.70
   8  -4  -2   13.04    2.46
  -8   4   2   15.15    2.42
   7  -4  -2    0.23    1.28
   7  -4  -2   -0.70    0.76
   7  -4  -2    2.45    1.45
   7  -4  -2   -0.18    1.12
  -7   4   2    1.04    0.91
  -7   4   2   -0.09    1.17
  -7   4   2    0.66    1.39
   6  -4  -2    6.15    1.09
   6  -4  -2    4.60    1.52
   6  -4  -2    8.09    1.80
   6  -4  -2    4.91    1.55
  -6   4   2    7.84    1.26
  -6   4   2    8.47    1.81
  -6   4   2    7.90    2.05
   5  -4  -2    6.73    1.76
   5  -4  -2    7.43    1.69
   5  -4  -2   11.53    1.91
   5  -4  -2   11.17    1.20
   5  -4  -2    2.78    1.23
   5  -4  -2    9.00    1.77
   5  -4  -2   11.76    1.92
  -5   4   2    7.84    1.13
  -5   4   2    6.93    1.77
  -5   4   2   10.16    1.68
  -5   4   2    7.24    1.53
  -5   4   2    9.47    1.74
   4  -4  -2    0.24    0.90
   4  -4  -2   -0.15    0.90
   4  -4  -2    1.28    0.99
   4  -4  -2    2.73    1.08
   4  -4  -2    2.74    0.67
   4  -4  -2    3.98    1.20
   4  -4  -2    0.93    1.06
  -4   4   2    1.97    1.02
  -4   4   2    0.12    0.83
  -4   4   2    0.39    0.52
  -4   4   2    2.58    1.19
   3  -4  -2   42.86    3.05
   3  -4  -2   40.17    3.07
   3  -4  -2   42.45    3.05
   3  -4  -2   44.87    3.07
   3  -4  -2   42.24    2.98
  -3   4   2   40.22    2.34
  -3   4   2   43.72    3.11
  -3   4   2   45.82    3.03
  -3   4   2   41.90    2.84
  -3   4   2   41.37    2.96
   2  -4  -2   89.23    5.04
   2  -4  -2   93.37    5.20
   2  -4  -2   89.08    5.19
   2  -4  -2   93.33    5.29
   2  -4  -2   89.18    5.11
  -2   4   2   92.44    5.18
  -2   4   2   94.17    4.53
  -2   4   2   85.51    5.10
  -2   4   2   99.87    5.16
  -2   4   2  100.70    5.31
  -2   4   2  100.21    5.12
   1  -4  -2   74.75    4.43
   1  -4  -2   80.64    4.24
   1  -4  -2   83.02    4.41
   1  -4  -2   82.11    4.47
   1  -4  -2   70.17    4.38
  -1   4   2   83.78    3.87
  -1   4   2   79.48    4.50
  -1   4   2   77.54    4.30
  -1   4   2   79.69    4.37
  -1   4   2   75.75    4.36
   0  -4  -2   18.66    1.60
   0  -4  -2   15.46    1.65
   0  -4  -2   20.82    1.85
   0  -4  -2   19.02    1.79
   0  -4  -2   16.52    1.36
   0   4   2   18.59    1.59
   0   4   2   17.46    1.32
   0   4   2   17.57    1.52
   0   4   2   17.34    1.71
   0   4   2   15.36    1.58
   0   4   2   16.56    1.38
  -1  -4  -2   62.76    3.48
  -1  -4  -2   60.38    3.58
  -1  -4  -2   61.23    3.48
  -1  -4  -2   60.44    3.18
  -1  -4  -2   62.74    3.66
  -1  -4  -2   59.89    3.55
   1   4   2   58.52    3.49
   1   4   2   62.73    3.47
   1   4   2   61.94    3.47
   1   4   2   63.86    3.21
   1   4   2   55.68    3.24
   1   4   2   67.53    3.59
  -2  -4  -2    9.20    1.18
  -2  -4  -2   10.70    1.31
  -2  -4  -2   15.51    1.54
  -2  -4  -2   10.34    1.29
  -2  -4  -2   12.51    1.48
  -2  -4  -2   10.50    1.30
   2   4   2    9.14    1.34
   2   4   2    9.51    1.20
   2   4   2   10.84    1.03
   2   4   2    9.94    1.41
   2   4   2    8.77    1.33
   2   4   2    9.88    1.20
  -3  -4  -2  209.68    9.83
  -3  -4  -2  212.03   10.16
  -3  -4  -2  195.94    9.59
  -3  -4  -2  200.41    9.85
   3   4   2  200.93    9.86
   3   4   2  200.60    9.85
   3   4   2  196.79    9.60
   3   4   2  204.44    9.81
   3   4   2  182.89    9.82
   3   4   2  204.20    9.79
  -4  -4  -2  309.61   14.74
  -4  -4  -2  314.60   14.87
  -4  -4  -2  319.66   14.49
  -4  -4  -2  299.29   14.75
  -4  -4  -2  309.80   14.74
  -4  -4  -2  307.40   14.86
   4   4   2  308.16   14.86
   4   4   2  293.54   14.74
   4   4   2  311.80   14.85
   4   4   2  311.63   14.73
   4   4   2  309.04   14.82
  -5  -4  -2  222.24   11.08
  -5  -4  -2  209.26   10.88
  -5  -4  -2  209.67   10.89
  -5  -4  -2  223.35   10.94
   5   4   2  221.20   11.01
   5   4   2  228.01   10.99
   5   4   2  213.09   10.93
   5   4   2  235.54   11.08
   5   4   2  227.36   11.12
   5   4   2  218.14   10.91
  -6  -4  -2   39.92    3.03
  -6  -4  -2   44.06    3.08
  -6  -4  -2   47.10    3.11
  -6  -4  -2   41.88    3.48
   6   4   2   42.75    3.58
   6   4   2   42.74    3.15
   6   4   2   46.05    3.06
   6   4   2   38.46    3.08
   6   4   2   44.60    3.09
  -7  -4  -2    2.27    0.92
  -7  -4  -2    0.37    0.91
  -7  -4  -2   -0.54    0.89
  -7  -4  -2    1.51    1.00
   7   4   2    1.26    1.02
   7   4   2    2.90    1.28
   7   4   2   -0.87    0.82
   7   4   2    1.50    1.08
   7   4   2    2.48    1.14
   7   4   2    0.90    0.98
  -8  -4  -2    1.97    1.26
  -8  -4  -2    1.45    1.11
  -8  -4  -2    1.79    1.05
  -8  -4  -2    1.49    0.95
   8   4   2    2.21    1.31
   8   4   2    1.46    1.11
   8   4   2   -0.65    1.09
   8   4   2    1.38    1.11
   8   4   2    2.20    1.26
  -9  -4  -2   22.25    2.80
  -9  -4  -2   18.34    2.20
  -9  -4  -2   21.74    2.66
   9   4   2   22.30    2.83
   9   4   2   25.49    2.92
 -10  -4  -2   28.47    2.78
 -10  -4  -2   31.23    3.66
 -10  -4  -2   33.60    3.40
  10   4   2   26.24    3.35
  10   4   2   27.39    3.36
 -11  -4  -2   27.15    3.45
 -11  -4  -2   33.75    3.52
 -11  -4  -2   32.13    3.74
  11   4   2   32.57    3.86
  11   4   2   40.41    4.12
 -12  -4  -2   13.56    2.71
 -12  -4  -2   14.25    2.75
  12   4   2   10.68    2.56
  12   4   2   13.17    2.76
 -13  -4  -2   16.37    3.02
 -13  -4  -2   14.86    3.01
  13   4   2   16.18    3.11
  13   4   2   13.99    3.07
 -14  -4  -2    5.16    2.21
 -14  -4  -2    3.86    2.44
  14   4   2    3.31    2.35
  10  -5  -2   -0.03    1.86
  10  -5  -2    0.61    1.93
  10  -5  -2   -0.69    1.67
 -10   5   2    3.88    1.89
 -10   5   2    0.90    1.11
   9  -5  -2   -2.62    1.52
   9  -5  -2    0.23    1.06
   9  -5  -2   -0.08    1.53
   9  -5  -2   -1.11    1.48
  -9   5   2    1.09    1.51
  -9   5   2    0.19    1.08
   8  -5  -2   -1.10    1.40
   8  -5  -2   -0.28    0.83
   8  -5  -2   -0.31    1.41
   8  -5  -2   -0.17    1.44
  -8   5   2    0.55    0.84
  -8   5   2    1.75    1.46
   7  -5  -2    1.05    1.53
   7  -5  -2    1.29    1.41
   7  -5  -2   -0.05    1.27
   7  -5  -2    1.07    0.78
  -7   5   2   -0.95    1.33
  -7   5   2    2.26    1.40
  -7   5   2    1.43    0.83
   6  -5  -2    2.50    0.75
   6  -5  -2    1.28    1.34
   6  -5  -2    3.25    1.44
   6  -5  -2    1.67    1.34
  -6   5   2    2.84    1.53
  -6   5   2    5.38    1.57
  -6   5   2    5.84    1.58
  -6   5   2    2.87    0.82
   5  -5  -2    3.79    1.36
   5  -5  -2    6.43    1.63
   5  -5  -2    2.18    1.31
   5  -5  -2    5.55    1.75
  -5   5   2    3.84    1.33
  -5   5   2    1.77    1.27
  -5   5   2    3.83    0.80
  -5   5   2    5.02    1.41
  -5   5   2    5.95    1.53
   4  -5  -2    3.40    1.29
   4  -5  -2    4.51    1.30
   4  -5  -2    2.96    1.20
   4  -5  -2    2.39    1.18
   4  -5  -2    4.76    1.49
   4  -5  -2    2.31    1.05
  -4   5   2    3.42    1.13
  -4   5   2    4.55    0.69
  -4   5   2    4.33    1.13
  -4   5   2    4.85    1.43
  -4   5   2    4.49    1.31
   3  -5  -2   11.58    1.65
   3  -5  -2   10.34    1.65
   3  -5  -2   12.55    1.84
   3  -5  -2   10.44    1.72
   3  -5  -2   11.95    1.72
  -3   5   2   11.85    0.90
  -3   5   2   11.68    1.76
  -3   5   2   10.07    1.57
  -3   5   2   10.82    1.50
  -3   5   2   12.60    1.75
   2  -5  -2   14.90    1.70
   2  -5  -2   12.51    1.67
   2  -5  -2   13.43    1.79
   2  -5  -2   15.33    1.88
  -2   5   2   13.99    1.72
  -2   5   2   12.93    1.61
  -2   5   2   13.58    1.91
  -2   5   2   15.90    1.72
  -2   5   2   12.61    0.88
  -2   5   2   13.21    1.73
   1  -5  -2    6.92    1.25
   1  -5  -2    6.10    1.28
   1  -5  -2    8.58    1.14
   1  -5  -2    6.95    1.35
   1  -5  -2    8.92    1.30
  -1   5   2    5.38    1.19
  -1   5   2   10.02    1.44
  -1   5   2    7.31    1.21
  -1   5   2    6.22    1.32
  -1   5   2    7.64    0.76
  -1   5   2    8.63    1.21
  -1   5   2    7.18    0.67
   0  -5  -2    8.50    1.44
   0  -5  -2    9.85    1.49
   0  -5  -2    8.47    1.28
   0  -5  -2   10.77    1.45
   0  -5  -2   10.50    1.11
   0   5   2    8.77    1.05
   0   5   2   11.07    1.54
   0   5   2    8.28    1.30
   0   5   2    8.98    0.93
   0   5   2    7.81    1.28
  -1  -5  -2   10.71    1.40
  -1  -5  -2    8.39    1.45
  -1  -5  -2   10.21    0.94
  -1  -5  -2    6.46    1.27
  -1  -5  -2    6.09    1.10
  -1  -5  -2    7.96    1.23
   1   5   2    4.67    1.15
   1   5   2    8.37    1.43
   1   5   2   11.34    1.38
   1   5   2    9.47    0.94
   1   5   2    8.37    1.32
   1   5   2    8.60    1.04
  -2  -5  -2    4.72    1.18
  -2  -5  -2    6.77    1.12
  -2  -5  -2    4.34    1.13
  -2  -5  -2    5.10    0.97
  -2  -5  -2    4.38    1.02
  -2  -5  -2    5.51    1.17
   2   5   2    3.68    0.85
   2   5   2    4.86    1.02
   2   5   2    4.28    0.66
   2   5   2    4.20    1.28
   2   5   2    2.61    1.03
   2   5   2    3.49    1.01
  -3  -5  -2    4.54    1.16
  -3  -5  -2    3.14    0.90
  -3  -5  -2    4.64    1.09
  -3  -5  -2    5.46    1.12
  -3  -5  -2    4.21    1.10
  -3  -5  -2    2.97    0.93
   3   5   2    2.89    1.13
   3   5   2    7.51    1.30
   3   5   2    5.84    1.08
   3   5   2    4.19    1.08
   3   5   2    4.17    0.99
  -4  -5  -2   17.62    1.91
  -4  -5  -2   19.93    2.03
  -4  -5  -2   16.03    1.86
  -4  -5  -2   18.47    2.03
  -4  -5  -2   16.26    1.66
   4   5   2   22.55    2.17
   4   5   2   16.01    1.98
   4   5   2   18.71    1.89
   4   5   2   14.19    1.76
   4   5   2   19.25    2.06
  -5  -5  -2    1.79    0.95
  -5  -5  -2    1.75    0.97
  -5  -5  -2    2.26    1.05
  -5  -5  -2    2.86    0.95
  -5  -5  -2    2.95    1.02
  -5  -5  -2    2.15    0.79
   5   5   2    2.86    1.04
   5   5   2    4.52    1.25
   5   5   2    1.01    0.89
   5   5   2    1.50    0.88
   5   5   2    3.17    1.06
   5   5   2    0.35    0.91
  -6  -5  -2    0.72    0.92
  -6  -5  -2    1.48    0.85
  -6  -5  -2    0.38    0.89
  -6  -5  -2    1.48    0.90
   6   5   2    0.11    0.99
   6   5   2    0.56    0.85
   6   5   2    0.16    0.95
   6   5   2    0.89    0.88
   6   5   2   -0.40    0.84
   6   5   2    0.00    0.97
  -7  -5  -2   11.63    1.80
  -7  -5  -2   10.10    1.75
  -7  -5  -2    9.16    1.64
  -7  -5  -2   12.13    1.95
   7   5   2    8.69    1.63
   7   5   2    8.31    1.70
   7   5   2   12.84    1.83
   7   5   2    9.63    1.87
   7   5   2    9.25    1.73
   7   5   2   11.21    1.84
  -8  -5  -2    8.10    1.72
  -8  -5  -2   13.95    2.13
  -8  -5  -2    9.16    1.81
  -8  -5  -2    8.73    1.75
   8   5   2    8.19    1.69
   8   5   2   10.79    1.91
   8   5   2   10.74    2.00
   8   5   2    7.05    1.72
   8   5   2   11.79    2.03
   8   5   2    7.56    1.76
  -9  -5  -2    1.91    1.39
  -9  -5  -2    2.68    1.20
  -9  -5  -2    0.32    0.90
  -9  -5  -2    0.38    1.03
   9   5   2    0.38    1.17
   9   5   2   -0.99    1.07
   9   5   2    0.88    1.21
 -10  -5  -2   11.92    1.93
 -10  -5  -2   10.08    2.08
 -10  -5  -2   11.88    2.41
  10   5   2   12.89    2.37
  10   5   2   13.82    2.42
  10   5   2    9.85    2.29
 -11  -5  -2   -0.91    1.21
 -11  -5  -2    1.14    1.26
 -11  -5  -2    1.43    1.67
  11   5   2   -0.34    1.16
  11   5   2    1.48    1.52
  11   5   2   -2.68    1.25
 -12  -5  -2    2.67    1.99
 -12  -5  -2    4.04    1.79
  12   5   2    3.98    2.02
  12   5   2    1.59    1.97
  12   5   2    3.09    1.90
 -13  -5  -2   -0.04    1.71
 -13  -5  -2    0.47    1.78
  13   5   2   -0.08    1.72
  13   5   2    2.55    2.03
  13   5   2    1.96    2.07
 -14  -5  -2   -0.63    1.87
 -14  -5  -2    1.55    2.14
  14   5   2    1.70    2.35
  10  -6  -2    7.06    2.64
  10  -6  -2    5.84    2.81
 -10   6   2    7.71    3.42
   9  -6  -2    0.89    1.74
   9  -6  -2    2.33    2.13
   9  -6  -2    1.32    1.81
  -9   6   2    1.46    1.57
   8  -6  -2   -0.44    1.60
   8  -6  -2    3.68    1.82
   8  -6  -2   -0.44    1.44
  -8   6   2    2.40    1.50
   7  -6  -2    2.43    2.07
   7  -6  -2   -0.91    1.26
   7  -6  -2    0.65    1.43
  -7   6   2    0.07    1.17
  -7   6   2    0.76    0.60
   6  -6  -2   63.67    4.85
   6  -6  -2   73.63    5.00
   6  -6  -2   69.57    5.08
  -6   6   2   60.74    5.02
  -6   6   2   67.56    3.47
  -6   6   2   58.63    4.67
  -6   6   2   76.42    4.70
   5  -6  -2  107.41    6.79
   5  -6  -2  110.30    6.75
   5  -6  -2  109.05    6.71
   5  -6  -2  117.42    6.83
  -5   6   2  113.77    6.40
  -5   6   2  113.30    5.27
  -5   6   2  109.35    6.85
  -5   6   2  103.78    6.22
   4  -6  -2    7.36    1.69
   4  -6  -2    9.02    1.83
   4  -6  -2   10.44    1.93
   4  -6  -2    6.57    1.59
  -4   6   2    7.08    1.67
  -4   6   2    8.30    1.52
  -4   6   2    7.17    1.58
  -4   6   2    6.64    1.42
   3  -6  -2    3.60    1.09
   3  -6  -2    4.36    1.41
   3  -6  -2    8.73    1.62
   3  -6  -2    3.76    1.27
   3  -6  -2    2.77    1.21
  -3   6   2    3.34    1.06
  -3   6   2    2.68    1.09
  -3   6   2    5.29    1.29
   2  -6  -2   24.77    2.06
   2  -6  -2   24.10    2.41
   2  -6  -2   23.67    2.56
   2  -6  -2   23.98    2.56
   2  -6  -2   27.64    2.61
  -2   6   2   24.40    2.66
  -2   6   2   22.79    2.06
  -2   6   2   23.22    2.48
  -2   6   2   25.06    2.36
  -2   6   2   24.54    2.15
   1  -6  -2    1.26    0.98
   1  -6  -2    2.19    0.92
   1  -6  -2    1.20    0.70
   1  -6  -2    2.55    1.05
   1  -6  -2    3.11    1.02
  -1   6   2    0.88    0.78
  -1   6   2    2.03    0.93
  -1   6   2    2.15    0.91
  -1   6   2    2.37    1.00
  -1   6   2    2.37    0.39
  -1   6   2    2.75    0.38
  -1   6   2   -0.42    0.63
   0  -6  -2    1.68    0.84
   0  -6  -2    1.17    0.87
   0  -6  -2   -0.68    0.86
   0  -6  -2    1.15    0.58
   0  -6  -2    2.67    0.94
   0   6   2    1.99    0.66
   0   6   2    1.30    1.11
   0   6   2    0.83    0.44
   0   6   2    0.04    0.73
   0   6   2   -0.36    0.75
   0   6   2    1.02    0.79
  -1  -6  -2   55.09    3.18
  -1  -6  -2   44.81    3.25
  -1  -6  -2   45.52    3.11
  -1  -6  -2   50.91    2.58
  -1  -6  -2   42.76    3.23
  -1  -6  -2   45.04    3.13
   1   6   2   45.31    2.69
   1   6   2   50.94    3.08
   1   6   2   41.59    2.98
   1   6   2   50.31    3.14
   1   6   2   44.52    2.55
   1   6   2   48.50    3.29
  -2  -6  -2  145.32    7.44
  -2  -6  -2  148.96    7.38
  -2  -6  -2  135.67    7.31
  -2  -6  -2  141.26    7.52
  -2  -6  -2  137.35    7.55
  -2  -6  -2  145.70    7.19
   2   6   2  140.55    6.72
   2   6   2  137.04    7.48
   2   6   2  133.91    7.05
   2   6   2  150.20    7.36
   2   6   2  144.69    7.35
   2   6   2  138.94    7.22
  -3  -6  -2   41.09    2.80
  -3  -6  -2   40.99    2.99
  -3  -6  -2   41.28    2.78
  -3  -6  -2   37.97    2.93
  -3  -6  -2   41.92    2.86
  -3  -6  -2   38.17    2.86
   3   6   2   42.33    2.73
   3   6   2   47.84    3.13
   3   6   2   40.91    3.08
   3   6   2   42.29    2.80
   3   6   2   39.52    2.85
   3   6   2   40.12    2.32
   3   6   2   37.35    2.72
  -4  -6  -2   25.16    2.37
  -4  -6  -2   17.97    2.15
  -4  -6  -2   17.69    1.88
  -4  -6  -2   20.18    2.14
  -4  -6  -2   17.34    2.03
  -4  -6  -2   18.60    2.22
   4   6   2   19.22    2.15
   4   6   2   18.88    2.15
   4   6   2   19.92    2.30
   4   6   2   19.91    2.04
   4   6   2   19.91    2.05
  -5  -6  -2   82.95    4.91
  -5  -6  -2   72.78    4.70
  -5  -6  -2   77.57    4.81
  -5  -6  -2   76.28    4.73
  -5  -6  -2   78.63    4.80
  -5  -6  -2   85.02    4.57
   5   6   2   82.33    4.75
   5   6   2   77.95    4.91
   5   6   2   74.76    4.65
   5   6   2   87.32    5.26
  -6  -6  -2    0.77    0.94
  -6  -6  -2    0.76    0.89
  -6  -6  -2   -0.08    0.78
  -6  -6  -2    0.67    0.81
  -6  -6  -2    0.40    0.80
   6   6   2   -0.19    0.88
   6   6   2    0.86    1.04
   6   6   2    0.13    1.06
   6   6   2   -1.58    0.72
   6   6   2    0.72    1.00
   6   6   2    1.21    0.83
  -7  -6  -2   13.01    2.02
  -7  -6  -2   10.23    1.98
  -7  -6  -2   14.56    2.04
   7   6   2   11.78    2.04
   7   6   2   17.17    2.18
   7   6   2   14.51    2.08
   7   6   2   18.84    2.48
   7   6   2   15.50    2.20
  -8  -6  -2   17.88    2.36
  -8  -6  -2   13.73    2.10
  -8  -6  -2   15.68    2.31
   8   6   2   16.62    2.31
   8   6   2   17.11    2.44
   8   6   2    9.71    2.11
   8   6   2   10.23    2.03
  -9  -6  -2   88.60    5.93
  -9  -6  -2   80.35    5.59
   9   6   2   88.30    5.74
   9   6   2   84.69    6.15
   9   6   2   82.19    5.67
   9   6   2   95.47    6.10
 -10  -6  -2   63.27    4.68
 -10  -6  -2   57.66    4.80
  10   6   2   54.59    4.80
  10   6   2   60.06    4.66
  10   6   2   59.53    4.70
 -11  -6  -2   25.94    3.60
 -11  -6  -2   22.28    3.16
  11   6   2   18.61    3.30
  11   6   2   26.05    3.36
  11   6   2   26.05    3.43
 -12  -6  -2   15.79    2.90
 -12  -6  -2    5.84    2.21
  12   6   2    8.39    2.36
  12   6   2    6.21    2.22
  12   6   2    7.71    2.54
 -13  -6  -2    0.13    1.79
 -13  -6  -2    1.24    1.98
  13   6   2    0.47    2.06
  13   6   2    1.11    2.09
  13   6   2    0.92    1.80
 -14  -6  -2    0.68    1.89
 -14  -6  -2    4.06    2.55
  14   6   2    2.54    2.11
   9  -7  -2   -0.63    1.79
   9  -7  -2    2.25    1.89
   9  -7  -2    6.23    3.01
  -9   7   2   -0.30    1.40
   8  -7  -2    3.91    2.09
   8  -7  -2    0.51    1.60
   8  -7  -2   -1.71    1.48
  -8   7   2    1.20    1.39
   7  -7  -2    1.57    1.71
   7  -7  -2    6.56    2.17
   7  -7  -2    3.96    1.86
  -7   7   2    3.87    1.54
   6  -7  -2   -1.42    1.24
   6  -7  -2    0.33    1.28
   6  -7  -2    0.20    1.40
  -6   7   2   -0.40    1.11
   5  -7  -2   -0.33    1.41
   5  -7  -2    0.47    1.38
   5  -7  -2    1.23    1.38
   5  -7  -2   -0.19    1.24
  -5   7   2   -0.11    1.09
  -5   7   2   -0.09    1.08
  -5   7   2   -0.41    0.99
   4  -7  -2    3.33    1.30
   4  -7  -2    0.99    1.28
   4  -7  -2   -1.14    0.90
  -4   7   2    2.95    1.16
  -4   7   2    0.30    1.14
  -4   7   2    1.03    1.07
   3  -7  -2    1.85    1.03
   3  -7  -2    2.58    1.28
   3  -7  -2    0.73    1.05
   3  -7  -2    3.12    1.27
  -3   7   2    1.46    1.11
  -3   7   2    1.22    0.94
   2  -7  -2    6.14    1.58
   2  -7  -2    4.01    1.05
   2  -7  -2    5.99    1.50
   2  -7  -2    3.51    1.38
   2  -7  -2    6.81    1.49
  -2   7   2    4.59    1.18
  -2   7   2    5.69    1.41
  -2   7   2    5.06    1.33
  -2   7   2    2.11    0.98
  -2   7   2    5.93    1.21
   1  -7  -2    0.95    0.88
   1  -7  -2   -0.06    0.60
   1  -7  -2    1.18    0.94
   1  -7  -2   -0.21    0.99
   1  -7  -2    1.07    0.82
  -1   7   2    1.95    0.87
  -1   7   2    0.41    0.92
  -1   7   2    0.72    0.87
  -1   7   2    1.30    1.05
  -1   7   2    0.78    0.71
   0  -7  -2   -0.07    0.47
   0  -7  -2    0.46    1.00
   0  -7  -2   -0.12    0.89
   0  -7  -2   -0.19    0.82
   0   7   2    0.31    0.85
   0   7   2    0.19    0.76
   0   7   2   -0.23    0.90
   0   7   2   -0.28    0.38
   0   7   2    0.03    0.55
   0   7   2    0.85    0.75
  -1  -7  -2    2.54    1.17
  -1  -7  -2    3.37    0.57
  -1  -7  -2    1.06    0.95
  -1  -7  -2    2.23    1.04
  -1  -7  -2    1.10    0.85
  -1  -7  -2    0.75    1.14
   1   7   2    1.16    0.86
   1   7   2    2.66    0.70
   1   7   2    1.39    0.90
   1   7   2    2.81    1.02
   1   7   2    3.34    1.07
   1   7   2    2.15    0.55
  -2  -7  -2    2.68    0.86
  -2  -7  -2    1.89    1.00
  -2  -7  -2    4.68    1.21
  -2  -7  -2    3.88    1.33
  -2  -7  -2    3.54    1.03
  -2  -7  -2    6.20    1.31
   2   7   2    2.92    1.03
   2   7   2    2.55    0.93
   2   7   2    3.65    0.54
   2   7   2    4.41    0.92
   2   7   2    1.80    0.84
   2   7   2    3.98    1.01
  -3  -7  -2    4.62    1.16
  -3  -7  -2    6.50    1.26
  -3  -7  -2    6.36    1.36
  -3  -7  -2    5.88    1.44
  -3  -7  -2    4.29    1.10
  -3  -7  -2    6.35    1.45
   3   7   2    6.46    0.75
   3   7   2    4.03    1.14
   3   7   2    7.52    1.45
   3   7   2    5.71    1.08
   3   7   2    5.85    1.27
   3   7   2    3.94    1.14
  -4  -7  -2   -0.49    0.75
  -4  -7  -2   -1.03    0.63
  -4  -7  -2    0.47    0.84
  -4  -7  -2    0.58    0.83
  -4  -7  -2   -0.50    0.88
  -4  -7  -2    2.00    0.92
   4   7   2   -0.46    0.75
   4   7   2   -0.11    0.54
   4   7   2   -0.23    0.95
   4   7   2    2.10    1.12
   4   7   2   -0.63    0.60
   4   7   2    0.13    0.83
  -5  -7  -2   10.07    1.73
  -5  -7  -2    8.48    1.60
  -5  -7  -2    6.74    1.52
  -5  -7  -2    7.79    1.39
  -5  -7  -2    8.66    1.70
   5   7   2    3.58    1.37
   5   7   2    5.48    1.51
   5   7   2    8.59    1.46
   5   7   2    5.69    1.52
   5   7   2    5.28    1.33
   5   7   2    8.44    1.23
  -6  -7  -2    5.17    1.45
  -6  -7  -2    2.87    1.04
  -6  -7  -2    4.93    1.42
  -6  -7  -2    4.94    1.37
  -6  -7  -2    4.09    1.35
  -6  -7  -2    3.71    1.35
   6   7   2    5.13    1.56
   6   7   2    3.62    1.41
   6   7   2    4.58    1.35
   6   7   2    1.13    1.05
   6   7   2    4.07    1.29
   6   7   2    2.77    1.02
  -7  -7  -2    2.07    1.10
  -7  -7  -2    3.08    1.31
  -7  -7  -2    3.77    1.28
  -7  -7  -2    4.28    1.19
  -7  -7  -2    5.05    1.45
   7   7   2    3.65    1.17
   7   7   2    3.06    1.39
   7   7   2    2.67    1.23
   7   7   2    2.83    1.32
   7   7   2    4.69    1.54
   7   7   2    3.39    1.58
  -8  -7  -2    2.28    1.26
  -8  -7  -2    0.47    1.22
  -8  -7  -2    0.26    1.11
  -8  -7  -2    0.36    1.05
   8   7   2    0.53    1.23
   8   7   2    1.76    1.35
   8   7   2    0.76    1.05
   8   7   2    1.75    1.10
  -9  -7  -2    4.21    1.75
  -9  -7  -2    4.15    1.60
   9   7   2    3.76    1.57
   9   7   2    3.34    1.71
   9   7   2    2.61    1.54
   9   7   2    5.81    1.80
 -10  -7  -2   10.31    2.48
 -10  -7  -2    9.61    2.11
  10   7   2    6.15    2.09
  10   7   2    8.28    2.18
  10   7   2   12.31    2.46
 -11  -7  -2    0.19    1.68
 -11  -7  -2   -0.05    1.55
  11   7   2    2.73    1.79
  11   7   2    2.34    1.99
 -12  -7  -2    1.63    1.91
 -12  -7  -2    4.06    2.01
  12   7   2    1.32    1.70
  12   7   2    0.50    1.72
  12   7   2    5.98    2.48
 -13  -7  -2   -1.20    1.55
 -13  -7  -2    0.98    1.43
  13   7   2    2.14    1.95
  13   7   2   -1.06    1.21
  13   7   2   -0.58    1.78
 -14  -7  -2    0.32    2.27
 -14  -7  -2    1.03    1.96
  14   7   2    0.37    2.04
   8  -8  -2    0.06    1.87
   8  -8  -2   -0.88    1.61
   8  -8  -2   -2.07    1.61
  -8   8   2   -1.76    1.15
   7  -8  -2   15.37    2.95
   7  -8  -2   15.70    3.02
   7  -8  -2   20.49    3.21
  -7   8   2   16.64    2.58
  -7   8   2   17.21    2.29
   6  -8  -2   75.09    5.50
   6  -8  -2   61.38    5.05
   6  -8  -2   65.13    5.08
  -6   8   2   61.11    4.31
   5  -8  -2   67.49    5.06
   5  -8  -2   62.05    4.68
   5  -8  -2   49.99    5.42
  -5   8   2   61.44    4.16
  -5   8   2   62.04    4.11
   4  -8  -2   26.55    3.04
   4  -8  -2   22.87    2.60
   4  -8  -2   16.98    2.68
  -4   8   2   17.95    2.20
  -4   8   2   21.62    2.28
   3  -8  -2   -1.56    1.07
   3  -8  -2   -0.52    0.93
   3  -8  -2   -0.08    0.94
  -3   8   2   -0.22    1.19
  -3   8   2   -0.11    0.85
  -3   8   2    1.61    1.32
   2  -8  -2   -0.87    0.68
   2  -8  -2    0.16    1.18
   2  -8  -2   -0.19    1.03
   2  -8  -2   -0.12    1.01
  -2   8   2    0.43    0.88
  -2   8   2    0.14    0.89
  -2   8   2   -0.20    0.80
  -2   8   2    0.83    0.92
   1  -8  -2    3.21    1.23
   1  -8  -2    3.58    1.29
   1  -8  -2    5.28    0.97
   1  -8  -2    4.17    1.41
   1  -8  -2    4.16    1.32
  -1   8   2    1.95    1.30
  -1   8   2    4.30    1.08
  -1   8   2    2.91    1.06
  -1   8   2    2.63    0.90
   0  -8  -2   77.40    5.02
   0  -8  -2   77.79    5.07
   0  -8  -2   80.68    4.14
   0  -8  -2   79.57    5.02
   0  -8  -2   73.41    4.76
   0   8   2   75.75    4.19
   0   8   2   79.97    5.00
   0   8   2   79.60    4.66
   0   8   2   81.08    5.12
   0   8   2   83.77    3.96
  -1  -8  -2  280.69   14.15
  -1  -8  -2  282.00   14.14
  -1  -8  -2  288.62   14.05
   1   8   2  292.16   13.85
   1   8   2  277.72   13.72
   1   8   2  295.12   14.80
   1   8   2  275.23   13.32
   1   8   2  280.56   14.34
   1   8   2  284.65   13.11
  -2  -8  -2  174.14    8.98
  -2  -8  -2  164.07    8.50
  -2  -8  -2  158.43    9.02
  -2  -8  -2  173.63    8.86
  -2  -8  -2  162.00    9.16
  -2  -8  -2  177.29    9.01
   2   8   2  167.69    8.36
   2   8   2  167.00    8.91
   2   8   2  162.95    8.68
   2   8   2  174.66    8.63
   2   8   2  172.37    9.12
  -3  -8  -2   25.47    2.81
  -3  -8  -2   18.20    2.34
  -3  -8  -2   23.23    2.53
  -3  -8  -2   24.69    2.39
  -3  -8  -2   23.13    2.48
  -3  -8  -2   24.00    2.71
   3   8   2   22.70    1.95
   3   8   2   29.48    2.35
   3   8   2   22.92    1.36
   3   8   2   24.12    2.69
   3   8   2   24.89    2.55
   3   8   2   23.71    1.41
  -4  -8  -2    8.71    1.57
  -4  -8  -2    7.81    1.60
  -4  -8  -2    7.44    1.51
  -4  -8  -2    9.30    1.63
  -4  -8  -2    8.83    1.74
  -4  -8  -2   12.54    1.90
   4   8   2    8.81    1.02
   4   8   2    8.71    0.94
   4   8   2    8.41    1.76
   4   8   2    9.58    1.55
   4   8   2    5.40    1.56
   4   8   2    8.51    1.61
   4   8   2    6.78    1.37
  -5  -8  -2    6.81    1.56
  -5  -8  -2    7.23    1.58
  -5  -8  -2    6.21    1.47
  -5  -8  -2    6.18    1.40
  -5  -8  -2    8.66    1.88
  -5  -8  -2    4.56    1.56
   5   8   2    7.17    1.09
   5   8   2    4.94    1.54
   5   8   2    4.97    1.34
   5   8   2    4.74    1.36
   5   8   2    5.22    1.55
   5   8   2    3.42    1.16
  -6  -8  -2   13.62    2.16
  -6  -8  -2   11.27    1.76
  -6  -8  -2    8.09    1.83
  -6  -8  -2   11.51    1.94
  -6  -8  -2   11.87    2.03
   6   8   2   10.38    2.02
   6   8   2    8.93    1.77
   6   8   2   10.05    2.00
   6   8   2   13.26    1.67
   6   8   2   11.23    1.95
  -7  -8  -2   66.84    4.57
  -7  -8  -2   63.70    4.24
  -7  -8  -2   64.88    4.51
  -7  -8  -2   58.51    4.46
   7   8   2   69.50    4.85
   7   8   2   74.36    4.89
   7   8   2   64.67    4.16
   7   8   2   62.82    4.41
   7   8   2   61.39    4.61
  -8  -8  -2   65.01    4.43
  -8  -8  -2   71.44    4.88
  -8  -8  -2   70.23    5.08
   8   8   2   63.49    4.47
   8   8   2   66.68    4.93
   8   8   2   71.06    5.14
   8   8   2   72.25    4.97
  -9  -8  -2   60.55    4.50
  -9  -8  -2   52.48    4.59
  -9  -8  -2   47.00    3.86
   9   8   2   64.99    4.75
   9   8   2   58.38    4.59
   9   8   2   55.26    4.67
   9   8   2   60.60    4.43
 -10  -8  -2    7.33    2.58
 -10  -8  -2    9.97    2.64
 -10  -8  -2   10.51    2.04
  10   8   2    8.29    2.20
  10   8   2    6.15    2.31
  10   8   2    8.83    2.35
 -11  -8  -2    3.44    1.93
 -11  -8  -2    4.26    1.54
 -11  -8  -2    1.97    1.59
  11   8   2    3.39    2.01
  11   8   2    0.91    1.71
  11   8   2    3.36    1.87
 -12  -8  -2    0.14    1.83
 -12  -8  -2   -1.15    1.44
  12   8   2   -0.61    1.63
  12   8   2   -2.28    1.45
  12   8   2    2.88    2.09
 -13  -8  -2    0.74    1.91
 -13  -8  -2    1.59    2.20
  13   8   2   -1.85    1.64
  13   8   2    2.99    2.18
  13   8   2    2.06    2.27
 -14  -8  -2   12.26    3.42
  14   8   2    5.49    2.27
  14   8   2   10.99    3.05
  14   8   2    8.80    2.99
   7  -9  -2    1.16    1.78
   7  -9  -2    0.83    1.61
   7  -9  -2    1.41    1.83
  -7   9   2   -0.30    1.11
   6  -9  -2    2.13    1.64
   6  -9  -2   -0.74    1.49
   6  -9  -2   -1.41    1.49
  -6   9   2    2.48    1.23
   5  -9  -2    1.95    1.74
   5  -9  -2    3.54    1.74
   5  -9  -2    3.19    1.61
  -5   9   2    0.70    1.08
  -5   9   2    0.15    1.07
   4  -9  -2    0.88    1.49
   4  -9  -2    0.26    1.27
  -4   9   2    1.23    1.14
  -4   9   2    0.51    1.02
   3  -9  -2    3.77    1.28
   3  -9  -2    6.05    1.72
   3  -9  -2    7.72    2.02
  -3   9   2    4.07    1.77
  -3   9   2    5.98    1.36
   2  -9  -2    0.05    1.14
   2  -9  -2    0.38    1.25
   2  -9  -2   -0.13    0.79
  -2   9   2    0.51    0.94
  -2   9   2   -1.15    1.14
   1  -9  -2    3.43    1.53
   1  -9  -2    4.05    0.95
   1  -9  -2    2.96    1.49
   1  -9  -2    3.82    1.28
  -1   9   2    4.72    1.22
  -1   9   2    6.53    1.76
  -1   9   2    5.49    1.21
   0  -9  -2    4.90    0.79
   0  -9  -2    5.87    1.46
   0  -9  -2    4.34    1.33
   0  -9  -2    5.85    1.54
   0   9   2    4.40    1.20
   0   9   2    5.28    1.16
   0   9   2    3.91    0.59
   0   9   2    8.05    1.93
  -1  -9  -2   -0.24    0.97
  -1  -9  -2    1.44    1.18
   1   9   2    0.28    0.86
   1   9   2    3.01    1.02
   1   9   2    0.67    0.88
   1   9   2    1.33    0.64
  -2  -9  -2    3.65    1.22
  -2  -9  -2    2.38    1.28
  -2  -9  -2    1.48    1.45
  -2  -9  -2    0.81    1.24
  -2  -9  -2    4.81    1.10
  -2  -9  -2    3.17    2.31
   2   9   2    3.36    1.46
   2   9   2    3.51    1.10
   2   9   2    3.10    0.93
   2   9   2    1.89    1.05
  -3  -9  -2   -1.00    0.65
  -3  -9  -2    2.14    1.37
  -3  -9  -2    0.28    0.91
  -3  -9  -2    2.14    0.99
  -3  -9  -2   -0.01    0.84
   3   9   2   -1.21    0.88
   3   9   2    1.00    1.05
   3   9   2    0.94    1.14
   3   9   2    1.41    1.01
   3   9   2   -0.10    0.82
  -4  -9  -2    2.13    1.14
  -4  -9  -2    0.30    0.90
  -4  -9  -2    0.49    0.99
  -4  -9  -2    0.25    1.18
  -4  -9  -2   -0.79    1.03
  -4  -9  -2   -0.17    0.95
   4   9   2    1.38    1.05
   4   9   2   -0.60    0.34
   4   9   2    1.28    1.17
   4   9   2   -0.17    0.96
   4   9   2   -0.23    0.31
   4   9   2   -0.68    0.86
  -5  -9  -2    1.35    1.30
  -5  -9  -2   -0.31    0.95
  -5  -9  -2    0.04    1.03
  -5  -9  -2    0.10    0.98
  -5  -9  -2    0.78    1.20
   5   9   2    0.36    1.11
   5   9   2    0.11    0.58
   5   9   2   -0.62    1.04
   5   9   2   -1.08    1.17
   5   9   2    0.16    0.51
   5   9   2   -0.03    0.90
   5   9   2    0.85    1.23
  -6  -9  -2   -0.68    0.93
  -6  -9  -2    0.14    0.96
  -6  -9  -2   -0.99    1.03
  -6  -9  -2    0.27    0.94
   6   9   2    0.37    1.27
   6   9   2   -0.37    1.17
   6   9   2    0.33    1.07
   6   9   2    0.85    1.34
   6   9   2   -0.11    1.06
   6   9   2    1.15    1.41
  -7  -9  -2   -0.45    0.91
  -7  -9  -2   -0.18    1.19
   7   9   2    0.68    1.29
   7   9   2    2.44    1.38
   7   9   2   -0.26    0.82
   7   9   2    1.02    1.04
  -8  -9  -2   -0.49    1.03
  -8  -9  -2    1.36    1.42
  -8  -9  -2   -0.07    1.25
   8   9   2   -0.13    1.43
   8   9   2    1.11    1.09
   8   9   2    0.50    1.37
   8   9   2    2.06    1.58
  -9  -9  -2   16.65    2.45
  -9  -9  -2   19.44    2.93
  -9  -9  -2   11.18    2.31
   9   9   2   10.20    2.35
   9   9   2   12.59    2.66
   9   9   2   17.22    2.49
   9   9   2   12.09    2.40
 -10  -9  -2    9.35    1.94
 -10  -9  -2   12.58    2.46
 -10  -9  -2   11.71    2.63
  10   9   2   14.73    2.96
  10   9   2    8.32    2.60
  10   9   2    8.90    2.34
 -11  -9  -2    1.07    1.59
 -11  -9  -2    1.57    1.45
 -11  -9  -2    0.86    1.78
  11   9   2    2.09    1.95
  11   9   2   -0.71    1.16
  11   9   2    0.33    1.57
 -12  -9  -2   10.33    2.76
 -12  -9  -2   10.16    2.56
  12   9   2   11.62    3.03
  12   9   2    3.77    2.19
  12   9   2    7.90    2.68
 -13  -9  -2    1.15    2.13
 -13  -9  -2    0.65    1.39
 -13  -9  -2    1.43    1.86
  13   9   2    0.92    2.08
  13   9   2    1.43    2.35
  13   9   2   -0.29    1.90
 -14  -9  -2   -1.64    1.44
 -14  -9  -2    0.32    1.95
 -14  -9  -2    2.65    2.49
  14   9   2   -2.83    1.83
  14   9   2    1.38    2.52
  14   9   2   -0.52    2.05
   7 -10  -2    6.77    2.74
   7 -10  -2   13.59    3.16
   7 -10  -2   14.25    3.26
   6 -10  -2    9.23    2.57
   6 -10  -2    4.29    2.39
   6 -10  -2    7.96    2.51
   5 -10  -2    3.46    2.17
   5 -10  -2    1.15    1.65
   5 -10  -2    1.85    1.97
  -5  10   2    0.50    1.15
   4 -10  -2   -1.11    1.27
   4 -10  -2    0.53    1.49
   4 -10  -2   -1.11    1.17
  -4  10   2   -0.54    0.95
   3 -10  -2    2.30    1.57
   3 -10  -2   -0.87    0.98
   3 -10  -2    0.36    1.44
  -3  10   2    0.85    0.94
  -3  10   2   -0.03    1.46
  -3  10   2    0.96    0.95
   2 -10  -2   10.21    1.97
   2 -10  -2   10.27    1.51
   2 -10  -2   12.50    2.85
  -2  10   2    6.56    1.34
  -2  10   2    8.17    2.05
  -2  10   2    9.42    1.50
   1 -10  -2   16.48    2.62
   1 -10  -2   17.55    1.60
   1 -10  -2   19.47    2.49
  -1  10   2   19.07    2.80
  -1  10   2   17.33    1.89
  -1  10   2   14.13    1.87
   0 -10  -2   45.96    3.79
   0 -10  -2   40.69    2.29
   0 -10  -2   41.63    3.49
   0  10   2   41.17    4.18
   0  10   2   39.45    2.98
   0  10   2   45.23    3.02
   0  10   2   42.28    2.15
  -1 -10  -2   81.68    5.27
  -1 -10  -2   72.71    4.94
   1  10   2   78.55    5.37
   1  10   2   80.33    4.51
   1  10   2   72.93    4.55
   1  10   2   70.76    3.98
  -2 -10  -2   25.32    3.00
  -2 -10  -2   22.20    2.67
  -2 -10  -2   32.51    4.69
   2  10   2   25.33    2.43
   2  10   2   21.76    2.87
   2  10   2   24.59    1.99
  -3 -10  -2    1.78    1.15
  -3 -10  -2    1.73    1.30
  -3 -10  -2    2.14    1.05
  -3 -10  -2    2.04    1.25
   3  10   2    0.82    1.04
   3  10   2    0.70    1.24
   3  10   2    1.10    0.91
   3  10   2    2.43    1.17
  -4 -10  -2    2.78    1.34
  -4 -10  -2    2.85    1.15
  -4 -10  -2    2.02    1.33
   4  10   2    1.15    1.42
   4  10   2    1.90    1.12
   4  10   2    0.12    1.11
   4  10   2    3.12    1.28
  -5 -10  -2   44.75    3.70
  -5 -10  -2   49.82    3.74
  -5 -10  -2   49.04    3.77
   5  10   2   43.63    3.64
   5  10   2   46.62    2.49
   5  10   2   42.38    3.48
   5  10   2   51.18    4.09
   5  10   2   47.66    2.49
  -6 -10  -2   42.91    3.84
  -6 -10  -2   46.44    3.93
  -6 -10  -2   47.53    3.82
   6  10   2   50.55    3.00
   6  10   2   56.25    4.37
   6  10   2   51.19    3.84
   6  10   2   49.53    3.97
   6  10   2   50.47    4.29
   6  10   2   51.29    2.97
  -7 -10  -2   82.02    5.92
  -7 -10  -2   90.11    6.00
  -7 -10  -2   93.64    5.80
   7  10   2   93.39    5.94
   7  10   2   82.79    6.11
   7  10   2   90.34    5.07
   7  10   2   94.10    6.30
  -8 -10  -2   39.05    3.49
  -8 -10  -2   47.05    4.64
   8  10   2   39.83    4.09
   8  10   2   54.83    4.37
   8  10   2   38.81    3.20
   8  10   2   40.33    4.45
  -9 -10  -2   12.94    2.77
  -9 -10  -2   17.75    2.52
  -9 -10  -2   19.10    2.99
   9  10   2   16.42    2.33
   9  10   2   14.33    2.69
   9  10   2   13.76    2.61
   9  10   2   21.74    3.16
 -10 -10  -2    2.94    1.98
 -10 -10  -2    2.09    1.63
 -10 -10  -2    0.62    1.58
  10  10   2    4.90    2.16
  10  10   2    4.42    2.04
  10  10   2    5.72    2.15
 -11 -10  -2    1.03    1.89
 -11 -10  -2   -0.40    1.14
 -11 -10  -2    0.67    1.61
  11  10   2    0.51    1.79
  11  10   2    0.88    2.04
  11  10   2   -0.92    1.60
 -12 -10  -2    1.75    1.78
 -12 -10  -2   -0.65    1.56
 -12 -10  -2    2.02    1.69
  12  10   2    0.62    1.92
  12  10   2   -1.39    1.79
  12  10   2    1.52    2.12
 -13 -10  -2   13.13    2.54
  13  10   2    8.25    2.85
  13  10   2    7.96    3.39
  13  10   2    8.88    2.84
   5 -11  -2    0.22    1.75
   5 -11  -2    2.38    2.07
   4 -11  -2    2.24    1.80
   4 -11  -2    0.41    1.85
   4 -11  -2    1.14    1.54
  -4  11   2    1.68    0.78
   3 -11  -2    0.68    1.33
   3 -11  -2    0.88    1.59
   3 -11  -2   -0.86    1.06
  -3  11   2    0.16    0.81
   2 -11  -2    0.94    0.90
   2 -11  -2   -4.11    1.07
   2 -11  -2    1.21    1.52
  -2  11   2    0.61    0.88
  -2  11   2    0.55    0.87
  -2  11   2   -0.31    1.22
   1 -11  -2    0.05    0.98
   1 -11  -2    3.20    1.50
   1 -11  -2   -0.10    0.58
  -1  11   2   -0.87    1.40
  -1  11   2   -0.96    0.79
  -1  11   2   -0.40    0.84
   0 -11  -2    3.32    1.56
   0 -11  -2    2.32    1.35
   0  11   2    1.75    1.55
   0  11   2    2.43    1.06
   0  11   2    2.33    1.01
  -1 -11  -2   -0.28    1.02
   1  11   2    1.08    1.12
   1  11   2   -0.58    0.85
   1  11   2    0.44    0.57
   1  11   2    1.47    1.46
  -2 -11  -2   -0.39    1.14
  -2 -11  -2    0.79    1.21
   2  11   2    1.28    1.10
   2  11   2    1.04    1.39
   2  11   2    0.88    0.76
   2  11   2    1.45    1.22
  -3 -11  -2   -0.70    0.96
  -3 -11  -2    1.48    1.36
   3  11   2   -0.23    0.85
   3  11   2    0.90    1.07
   3  11   2    0.73    1.01
   3  11   2   -0.70    1.20
  -4 -11  -2   -0.32    0.88
  -4 -11  -2    1.74    1.27
  -4 -11  -2    0.14    1.03
   4  11   2    1.36    1.46
   4  11   2    0.51    1.09
   4  11   2    0.92    1.07
   4  11   2    1.21    1.17
  -5 -11  -2    0.59    1.08
  -5 -11  -2    0.77    1.10
  -5 -11  -2    1.93    1.27
   5  11   2    0.20    1.21
   5  11   2    3.13    1.77
   5  11   2    1.33    1.12
  -6 -11  -2    0.09    1.19
  -6 -11  -2    0.08    1.27
  -6 -11  -2   -0.28    1.12
   6  11   2   -0.31    1.38
   6  11   2    0.56    0.49
   6  11   2    0.53    0.52
   6  11   2   -0.05    1.38
  -7 -11  -2   -0.71    1.16
  -7 -11  -2   -1.11    1.10
  -7 -11  -2   -0.69    1.26
   7  11   2   -0.38    1.51
   7  11   2    0.45    1.50
  -8 -11  -2    8.64    2.07
  -8 -11  -2    6.44    2.08
  -8 -11  -2    4.86    1.87
   8  11   2    9.12    1.56
   8  11   2   13.91    2.78
   8  11   2    7.19    2.02
  -9 -11  -2    2.42    1.77
  -9 -11  -2    2.39    1.62
   9  11   2    1.47    1.65
   9  11   2    1.17    1.77
   9  11   2    0.08    1.20
   9  11   2   -0.05    1.66
 -10 -11  -2    3.68    1.69
 -10 -11  -2    1.83    1.91
  10  11   2    3.04    1.95
  10  11   2    1.11    1.82
  10  11   2    0.26    1.72
 -11 -11  -2   -2.01    1.56
 -11 -11  -2    1.77    1.65
  11  11   2    1.05    1.96
  11  11   2    1.91    2.06
  11  11   2   -1.49    1.68
 -12 -11  -2    0.74    1.81
 -12 -11  -2   -2.23    1.84
 -12 -11  -2    1.16    1.86
  12  11   2   -2.38    1.59
  12  11   2    0.41    2.10
  12  11   2   -0.90    1.90
 -13 -11  -2    5.27    2.54
 -13 -11  -2    3.01    2.18
 -13 -11  -2   -0.90    1.66
  13  11   2    1.81    2.38
  13  11   2    1.22    2.51
  13  11   2    2.80    2.50
   4 -12  -2    2.57    1.99
   4 -12  -2    0.78    1.85
   4 -12  -2    1.76    1.98
   3 -12  -2   25.06    3.80
   3 -12  -2   29.30    3.69
   2 -12  -2   10.25    2.57
   2 -12  -2   15.73    2.73
  -2  12   2   13.47    2.80
  -2  12   2   14.11    1.16
   1 -12  -2   15.97    2.64
   1 -12  -2   19.07    2.85
  -1  12   2   12.41    2.73
  -1  12   2   13.71    1.44
   0 -12  -2    1.28    1.53
   0 -12  -2    0.44    1.60
   0  12   2    0.70    1.02
   0  12   2    2.02    0.94
   0  12   2    4.35    1.76
  -1 -12  -2   -1.10    1.37
  -1 -12  -2    0.66    1.38
   1  12   2   -0.06    0.91
   1  12   2    0.93    0.55
   1  12   2   -0.92    1.38
   1  12   2    1.34    0.95
  -2 -12  -2   -1.40    1.20
  -2 -12  -2   -1.53    1.23
   2  12   2    0.51    0.99
   2  12   2    1.28    0.84
   2  12   2    1.37    1.52
  -3 -12  -2   -1.14    1.04
  -3 -12  -2    1.99    1.54
   3  12   2    0.91    1.01
   3  12   2    0.17    1.06
   3  12   2   -1.40    1.28
   3  12   2    0.67    1.14
  -4 -12  -2    1.46    1.28
  -4 -12  -2    0.33    1.30
  -4 -12  -2    2.11    1.55
   4  12   2    2.42    1.67
   4  12   2    0.52    1.19
   4  12   2    0.53    1.22
   4  12   2    0.61    1.20
  -5 -12  -2   69.48    5.25
  -5 -12  -2   75.23    5.06
  -5 -12  -2   72.41    5.22
   5  12   2   66.59    5.40
   5  12   2   68.64    4.85
   5  12   2   75.46    4.82
  -6 -12  -2   81.35    5.45
  -6 -12  -2   75.21    6.02
  -6 -12  -2   60.87    4.97
   6  12   2   68.23    4.95
   6  12   2   73.97    5.66
  -7 -12  -2   25.12    3.30
  -7 -12  -2   20.65    3.01
  -7 -12  -2   21.17    3.11
   7  12   2   18.80    1.43
   7  12   2   21.01    1.46
   7  12   2   31.86    4.00
   7  12   2   16.50    2.65
  -8 -12  -2   -0.44    1.40
  -8 -12  -2   -0.23    1.26
  -8 -12  -2    1.60    1.81
   8  12   2   -1.46    1.19
   8  12   2   -2.12    1.39
   8  12   2   -0.22    1.14
   8  12   2   -1.16    0.67
   8  12   2   -0.61    0.80
  -9 -12  -2   -1.91    1.22
  -9 -12  -2    2.60    1.88
  -9 -12  -2   -1.61    1.46
   9  12   2    0.14    2.04
   9  12   2   -0.77    1.84
   9  12   2   -2.00    1.01
   9  12   2    0.27    1.85
 -10 -12  -2    0.24    1.49
 -10 -12  -2    0.78    1.96
 -10 -12  -2    4.76    2.21
  10  12   2   -0.79    1.56
  10  12   2   -1.89    1.66
  10  12   2    3.13    2.16
  10  12   2    0.17    1.47
 -11 -12  -2   43.83    5.26
  11  12   2   41.23    5.11
  11  12   2   34.82    4.46
  11  12   2   30.53    4.55
 -12 -12  -2   38.14    4.21
  12  12   2   26.80    4.29
  12  12   2   45.60    5.44
   3 -13  -2    0.70    1.59
   3 -13  -2   -1.65    1.73
   2 -13  -2   -0.72    1.50
   2 -13  -2    2.60    2.05
  -2  13   2   -3.18    1.54
   1 -13  -2   -1.68    1.33
   1 -13  -2    1.70    1.72
  -1  13   2   -2.21    1.64
   0 -13  -2    1.57    1.63
   0 -13  -2   -1.74    1.44
   0  13   2    1.20    1.40
   0  13   2    0.18    0.53
  -1 -13  -2   -1.57    1.13
  -1 -13  -2   -2.04    1.43
   1  13   2   -1.21    1.49
   1  13   2    0.20    0.97
   1  13   2   -0.29    0.73
  -2 -13  -2    8.12    2.18
  -2 -13  -2    4.89    1.95
   2  13   2    5.99    1.27
   2  13   2   10.15    1.45
   2  13   2    7.75    2.12
   2  13   2    6.69    1.16
  -3 -13  -2   -0.80    1.19
  -3 -13  -2   -1.93    1.21
   3  13   2    0.24    1.65
   3  13   2    0.11    1.06
   3  13   2   -0.01    1.13
   3  13   2    0.51    1.01
  -4 -13  -2    1.03    1.50
  -4 -13  -2    1.75    1.46
  -4 -13  -2    3.81    1.88
   4  13   2    1.95    1.24
   4  13   2    2.87    1.35
   4  13   2    1.62    1.28
   4  13   2   -0.07    1.11
  -5 -13  -2    2.97    1.79
  -5 -13  -2    3.55    1.88
  -5 -13  -2    2.37    1.49
   5  13   2    2.89    1.91
   5  13   2    3.18    1.44
   5  13   2    4.49    2.38
  -6 -13  -2   -0.41    1.19
  -6 -13  -2   -0.63    1.37
  -6 -13  -2    1.37    1.68
   6  13   2   -0.77    1.64
   6  13   2   -0.11    1.45
  -7 -13  -2   -1.30    1.24
  -7 -13  -2    0.95    1.55
   7  13   2    0.29    1.35
   7  13   2    0.06    1.52
  -8 -13  -2    1.30    1.67
  -8 -13  -2   -0.21    1.44
  -8 -13  -2    1.43    1.71
   8  13   2    2.41    0.61
   8  13   2    1.92    0.62
   8  13   2    4.39    2.27
   8  13   2    2.28    1.79
  -9 -13  -2   -1.74    1.55
  -9 -13  -2    0.97    1.91
  -9 -13  -2    1.42    1.81
   9  13   2    0.76    0.89
   9  13   2    0.50    1.97
   9  13   2    2.80    1.97
 -10 -13  -2    5.14    2.27
 -10 -13  -2    5.70    2.39
 -10 -13  -2    3.38    2.12
  10  13   2    3.28    2.26
  10  13   2    6.24    2.57
  10  13   2    6.64    2.86
 -11 -13  -2    0.65    2.27
 -11 -13  -2    1.18    2.12
 -11 -13  -2    4.43    2.04
  11  13   2    2.36    2.58
  11  13   2    1.30    2.28
   1 -14  -2    1.20    2.18
   1 -14  -2    3.50    2.17
  -1  14   2    5.38    2.54
   0 -14  -2    2.33    2.21
   0 -14  -2   -1.18    1.31
   0  14   2    2.10    2.07
  -1 -14  -2    0.96    1.71
  -1 -14  -2   -1.22    1.55
   1  14   2    2.39    2.08
  -2 -14  -2    3.14    1.96
  -2 -14  -2    2.66    1.76
   2  14   2    1.88    2.06
   2  14   2    2.82    0.83
  -3 -14  -2   28.73    3.85
  -3 -14  -2   38.39    4.45
   3  14   2   37.05    2.69
   3  14   2   43.92    4.91
  -4 -14  -2   24.52    3.35
  -4 -14  -2   20.14    3.27
   4  14   2   18.82    3.44
   4  14   2   17.38    2.13
   4  14   2   17.38    2.33
  -5 -14  -2   12.66    2.72
  -5 -14  -2    7.59    2.30
  -5 -14  -2   19.08    2.76
   5  14   2   14.73    3.08
   5  14   2    7.96    1.78
  -6 -14  -2    5.87    2.07
  -6 -14  -2   10.50    2.56
  -6 -14  -2    8.66    2.50
   6  14   2    8.47    2.58
   6  14   2    6.42    1.77
  -7 -14  -2    0.70    1.66
  -7 -14  -2   -1.68    1.34
  -7 -14  -2    1.56    1.88
   7  14   2    0.82    1.54
   7  14   2    1.13    1.96
  -8 -14  -2   -3.53    1.34
  -8 -14  -2   -0.57    1.61
  -8 -14  -2   -1.31    1.85
   8  14   2   -0.15    1.80
   8  14   2   -1.22    1.49
  -9 -14  -2    2.27    2.12
  -9 -14  -2    3.04    1.97
  -9 -14  -2    0.52    1.94
   9  14   2    5.03    2.48
   9  14   2   -1.11    1.68
 -10 -14  -2   11.29    2.99
 -10 -14  -2   18.78    3.41
 -10 -14  -2   11.77    2.97
  10  14   2   18.85    3.12
  10  14   2   11.28    3.22
  -1 -15  -2    0.62    2.01
  -1 -15  -2   -0.13    1.70
   1  15   2    1.09    2.15
  -2 -15  -2   -0.07    1.95
  -2 -15  -2   -1.26    1.67
   2  15   2   -2.21    2.14
  -3 -15  -2   -0.93    1.69
  -3 -15  -2    0.80    1.85
   3  15   2   -2.58    1.77
  -4 -15  -2    8.95    3.04
  -4 -15  -2   12.50    2.74
   4  15   2    7.44    2.63
  -5 -15  -2    1.61    1.95
   5  15   2    1.69    2.05
  -6 -15  -2   -1.43    2.00
  -6 -15  -2   -0.46    1.78
   6  15   2   -0.97    1.88
   6  15   2   -0.25    1.28
  -7 -15  -2    0.27    1.77
  -7 -15  -2    0.51    2.05
  -7 -15  -2   -0.17    1.69
   7  15   2   -0.14    1.42
  -8 -15  -2   -0.57    1.72
  -8 -15  -2   -2.57    1.72
   8  15   2    1.03    1.74
   8  15   2    0.20    2.16
   7  13  -3    6.25    2.68
  -7 -13   3    1.94    1.77
  -7 -13   3    4.80    2.32
  -7 -13   3    8.09    2.76
   6  13  -3   17.92    3.29
  -6 -13   3   13.12    3.02
  -6 -13   3   13.06    2.98
   5  13  -3    5.04    2.43
  -5 -13   3    5.63    2.04
  -5 -13   3    8.49    2.50
  -5 -13   3    3.20    2.17
   4  13  -3    9.86    2.75
  -4 -13   3    9.32    2.78
  -4 -13   3    8.80    2.38
   3  13  -3   -1.38    1.50
  -3 -13   3    3.75    2.33
  -3 -13   3    0.29    1.55
  -3 -13   3    2.49    1.70
   2  13  -3    1.07    2.05
  -2 -13   3   -1.42    1.50
  -2 -13   3   -0.24    1.26
  -2 -13   3    1.61    2.11
   1  13  -3    2.52    1.93
  -1 -13   3    1.14    1.28
  -1 -13   3   -0.24    1.98
   0  13  -3    0.96    1.80
  -1  13  -3   -1.52    2.04
   1 -13   3    0.44    1.90
   8  12  -3   -2.35    2.00
  -8 -12   3   -0.12    1.46
  -8 -12   3   -0.93    1.64
  -8 -12   3   -0.36    1.91
   7  12  -3   22.78    3.60
  -7 -12   3   11.86    2.82
  -7 -12   3   18.98    3.13
  -7 -12   3   24.39    3.58
   6  12  -3   16.17    3.12
  -6 -12   3   22.70    3.36
  -6 -12   3   17.76    3.23
  -6 -12   3   18.72    3.09
   5  12  -3   10.64    2.56
  -5 -12   3   16.83    3.18
  -5 -12   3   16.95    2.81
   4  12  -3    5.45    2.18
  -4 -12   3    9.42    2.20
  -4 -12   3    7.90    2.42
   3  12  -3    2.36    1.74
  -3 -12   3    2.43    1.78
  -3 -12   3    2.58    1.55
  -3 -12   3    1.25    1.49
   2  12  -3    0.34    1.49
  -2 -12   3   -0.43    1.14
  -2 -12   3    0.65    1.31
  -2 -12   3   -1.08    1.23
   1  12  -3    1.17    1.62
  -1 -12   3   -2.04    1.03
  -1 -12   3   -1.38    1.03
  -1 -12   3   -0.69    1.37
   0  12  -3   17.54    3.18
   0 -12   3   20.18    3.31
   0 -12   3   22.78    2.14
   0 -12   3   21.28    2.71
  -1  12  -3   14.62    2.86
   1 -12   3   15.87    2.96
   1 -12   3   10.18    2.00
  -2  12  -3    5.63    2.24
   2 -12   3    7.95    2.42
   2 -12   3    7.71    1.89
   3 -12   3    0.09    1.91
   3 -12   3    6.36    1.92
   3 -12   3    2.47    2.03
  10  11  -3    7.00    3.42
  10  11  -3    5.12    2.61
 -10 -11   3    2.44    2.09
 -10 -11   3    7.41    2.78
 -10 -11   3    7.78    2.88
   9  11  -3    0.38    1.46
   9  11  -3    0.27    1.89
  -9 -11   3   -0.65    1.75
  -9 -11   3    3.35    2.22
  -9 -11   3   -1.83    1.55
   8  11  -3   -0.17    1.35
   8  11  -3   -0.73    1.65
  -8 -11   3    1.40    1.95
  -8 -11   3    0.58    1.77
  -8 -11   3   -0.97    1.45
   7  11  -3    2.10    1.24
   7  11  -3    3.69    1.13
   7  11  -3    4.05    2.02
  -7 -11   3    4.27    1.93
  -7 -11   3    6.72    2.23
  -7 -11   3    1.96    1.93
   6  11  -3   17.82    3.01
   6  11  -3   20.65    1.42
   6  11  -3   20.20    1.47
  -6 -11   3   24.36    3.51
  -6 -11   3   20.46    3.31
  -6 -11   3   20.89    3.05
   5  11  -3   16.24    3.19
  -5 -11   3   22.84    3.52
  -5 -11   3   16.56    2.94
  -5 -11   3   20.89    2.81
   4  11  -3    3.96    1.88
  -4 -11   3    5.81    1.98
  -4 -11   3    4.33    1.66
  -4 -11   3    6.40    2.07
   3  11  -3   -0.38    1.35
  -3 -11   3   -0.90    1.16
  -3 -11   3   -2.29    1.26
   2  11  -3   -0.04    1.13
   2  11  -3   -0.70    1.21
  -2 -11   3    0.09    1.19
  -2 -11   3   -1.15    1.11
  -2 -11   3   -0.76    1.35
   1  11  -3    2.53    1.58
   1  11  -3    1.63    1.08
  -1 -11   3   -0.22    1.10
  -1 -11   3    0.06    1.45
  -1 -11   3   -0.62    1.01
   0 -11   3   25.24    2.31
   0 -11   3   19.55    3.09
   0 -11   3   25.35    2.76
  -1  11  -3    7.35    2.13
   1 -11   3    7.30    0.98
   1 -11   3   10.34    2.39
   1 -11   3    9.19    1.77
  -2  11  -3    1.48    1.66
   2 -11   3    0.25    1.14
   2 -11   3    1.48    1.62
   3 -11   3    0.33    1.63
   3 -11   3    0.19    1.24
   3 -11   3   -1.15    1.42
   4 -11   3   -0.06    1.53
   4 -11   3   -2.42    1.54
   4 -11   3    0.32    1.30
   5 -11   3    2.62    2.18
   5 -11   3   -2.55    1.62
  10  10  -3    3.10    2.00
  10  10  -3    1.45    1.89
  10  10  -3    0.10    2.16
 -10 -10   3    0.35    1.87
 -10 -10   3   -0.11    1.82
 -10 -10   3    0.74    2.35
   9  10  -3    0.85    1.78
   9  10  -3   -0.87    1.47
   9  10  -3    1.01    1.82
  -9 -10   3    1.65    2.06
  -9 -10   3   -2.90    1.52
  -9 -10   3   -1.17    1.52
   8  10  -3    4.94    1.72
   8  10  -3    8.29    2.91
   8  10  -3   15.84    3.04
  -8 -10   3    7.19    2.27
  -8 -10   3   15.07    2.78
  -8 -10   3    9.94    2.68
   7  10  -3   25.23    2.58
   7  10  -3   31.42    3.79
   7  10  -3   23.40    2.58
   7  10  -3   27.33    2.64
  -7 -10   3   20.97    3.17
  -7 -10   3   22.65    3.43
  -7 -10   3   24.14    3.35
   6  10  -3   23.89    2.07
   6  10  -3   20.93    2.19
   6  10  -3   29.10    3.69
   6  10  -3   25.74    2.22
  -6 -10   3   23.95    3.25
  -6 -10   3   24.63    3.40
  -6 -10   3   28.35    3.30
   5  10  -3    7.31    0.92
   5  10  -3    6.84    0.77
   5  10  -3   14.40    2.39
  -5 -10   3    6.21    1.81
  -5 -10   3    6.56    1.82
  -5 -10   3    6.50    1.89
   4  10  -3    0.18    1.25
  -4 -10   3   -0.21    1.05
  -4 -10   3   -0.26    1.31
  -4 -10   3    0.15    1.21
   3  10  -3   -1.18    1.07
  -3 -10   3   -0.23    1.16
  -3 -10   3    0.83    1.15
  -3 -10   3   -0.39    1.31
   2  10  -3   -0.29    1.32
  -2 -10   3   -0.91    1.06
  -2 -10   3    0.32    1.16
  -2 -10   3    0.82    1.41
   1  10  -3   65.79    4.34
   1  10  -3   76.23    5.29
  -1 -10   3   79.60    4.68
  -1 -10   3   68.86    4.60
  -1 -10   3   77.30    5.41
   0  10  -3   67.23    5.05
   0 -10   3   64.81    5.00
   0 -10   3   65.75    4.36
   0 -10   3   67.76    4.88
   0 -10   3   69.25    4.12
  -1  10  -3   59.97    4.52
   1 -10   3   50.96    3.77
   1 -10   3   56.38    3.26
  -2  10  -3   12.13    2.59
   2 -10   3   13.84    2.53
   2 -10   3   12.14    2.09
   2 -10   3   13.24    1.93
   3 -10   3    1.98    0.68
   3 -10   3    2.20    1.54
   3 -10   3    1.56    1.24
   3 -10   3    0.24    0.52
   4 -10   3   -0.82    0.90
   4 -10   3    0.37    1.15
   4 -10   3   -1.78    1.43
   4 -10   3    1.05    0.90
   4 -10   3   -0.60    1.39
   5 -10   3   -2.13    1.46
   5 -10   3   -0.51    1.44
   5 -10   3   -0.08    1.26
   6 -10   3    5.17    2.07
   6 -10   3    2.69    2.62
  11   9  -3   -1.03    1.90
  11   9  -3    0.84    1.97
  11   9  -3   -1.11    1.72
 -11  -9   3    1.09    2.22
 -11  -9   3    3.97    2.68
  10   9  -3    1.53    2.04
  10   9  -3    1.48    2.01
  10   9  -3   -0.51    1.76
 -10  -9   3    1.58    1.75
 -10  -9   3    3.90    2.16
   9   9  -3   14.53    2.64
   9   9  -3    8.29    2.19
   9   9  -3   10.52    2.74
  -9  -9   3    8.10    2.35
  -9  -9   3    6.79    2.27
   8   9  -3   10.83    2.46
   8   9  -3    6.13    2.05
   8   9  -3    6.03    1.87
   8   9  -3   12.93    2.41
  -8  -9   3    8.82    2.55
  -8  -9   3   12.15    2.48
   7   9  -3    9.80    2.35
   7   9  -3    6.92    1.61
   7   9  -3    8.07    1.79
   7   9  -3   14.90    2.17
  -7  -9   3    8.74    2.31
  -7  -9   3    8.05    2.25
   6   9  -3    1.09    1.56
   6   9  -3    1.45    1.11
   6   9  -3   -1.07    0.83
  -6  -9   3   -0.43    0.99
  -6  -9   3    1.09    1.30
  -6  -9   3    3.13    1.75
   5   9  -3    0.04    0.77
   5   9  -3   -1.06    1.08
  -5  -9   3   -0.63    1.11
  -5  -9   3   -1.08    1.87
  -5  -9   3   -0.29    1.36
  -5  -9   3   -0.18    1.21
   4   9  -3   -0.19    1.11
   4   9  -3    1.40    0.57
  -4  -9   3    2.82    1.37
  -4  -9   3    1.28    1.25
  -4  -9   3    0.73    1.47
  -4  -9   3    1.29    1.11
   3   9  -3   11.64    2.08
   3   9  -3    8.58    1.66
  -3  -9   3   10.08    1.79
  -3  -9   3    8.68    1.75
  -3  -9   3   11.69    2.05
  -3  -9   3    9.42    2.03
  -3  -9   3   13.66    3.44
   2   9  -3   -1.22    1.16
   2   9  -3    0.33    1.00
  -2  -9   3   -0.42    0.97
  -2  -9   3   -1.15    1.16
  -2  -9   3    1.13    0.99
  -2  -9   3    0.69    1.03
   1   9  -3   30.84    3.26
   1   9  -3   29.04    2.44
  -1  -9   3   28.43    2.75
  -1  -9   3   29.54    3.30
  -1  -9   3   29.00    2.51
  -1  -9   3   28.09    2.78
   0   9  -3   54.41    4.16
   0  -9   3   55.51    3.52
   0  -9   3   57.77    4.32
   0  -9   3   54.86    3.79
  -1   9  -3    1.97    1.35
   1  -9   3   -0.60    1.09
   1  -9   3    1.11    1.07
   1  -9   3    3.12    0.89
  -2   9  -3   -0.57    1.18
   2  -9   3    0.67    1.06
   2  -9   3    0.39    0.43
   2  -9   3   -0.61    0.77
   2  -9   3   -0.12    0.45
   2  -9   3   -0.10    1.17
   2  -9   3    1.05    0.48
  -3   9  -3   -1.10    1.09
   3  -9   3    0.34    1.20
   3  -9   3   -0.70    0.88
   3  -9   3    1.49    1.41
   3  -9   3   -0.24    0.68
   3  -9   3    1.67    1.24
   4  -9   3    3.10    1.51
   4  -9   3   -1.15    1.22
   4  -9   3    0.13    1.00
   4  -9   3    0.61    1.02
   5  -9   3    1.66    1.30
   5  -9   3    4.90    1.89
   5  -9   3    2.04    1.31
   5  -9   3    3.81    1.81
   6  -9   3    9.16    2.49
   6  -9   3    8.96    2.36
   6  -9   3    7.11    1.80
   7  -9   3    8.15    2.26
   7  -9   3    7.81    2.97
  12   8  -3   -0.29    1.96
  12   8  -3   -0.74    2.12
 -12  -8   3    1.99    2.24
  11   8  -3    0.46    1.74
  11   8  -3    3.99    2.37
  11   8  -3    3.09    2.21
 -11  -8   3    1.63    1.91
 -11  -8   3    0.94    1.63
  10   8  -3    5.87    2.27
  10   8  -3    6.76    2.33
  10   8  -3    7.40    2.22
 -10  -8   3    7.94    2.67
 -10  -8   3    8.25    2.43
   9   8  -3   21.15    3.10
   9   8  -3   18.59    2.84
   9   8  -3   18.33    3.16
  -9  -8   3   19.34    3.35
  -9  -8   3   24.78    3.42
   8   8  -3   13.79    2.32
   8   8  -3    7.89    2.02
   8   8  -3   14.73    2.88
  -8  -8   3   15.89    2.97
  -8  -8   3   17.05    2.83
   7   8  -3   19.55    2.73
   7   8  -3   17.13    2.73
   7   8  -3   25.60    3.29
   7   8  -3   22.43    2.73
   7   8  -3   23.72    2.69
  -7  -8   3   20.78    2.58
  -7  -8   3   23.27    3.15
  -7  -8   3   23.90    2.80
   6   8  -3    1.71    1.41
   6   8  -3    0.62    0.99
   6   8  -3    0.63    1.17
   6   8  -3    0.64    1.05
  -6  -8   3   -0.21    1.29
  -6  -8   3   -0.57    1.02
  -6  -8   3   -1.35    0.98
   5   8  -3    1.56    0.89
   5   8  -3    0.39    0.87
   5   8  -3    2.21    1.04
   5   8  -3    2.44    1.42
  -5  -8   3    3.64    1.54
  -5  -8   3    2.43    1.26
  -5  -8   3    0.76    1.24
  -5  -8   3    3.84    1.61
  -5  -8   3    3.58    1.11
   4   8  -3    0.71    1.15
   4   8  -3    1.36    0.71
   4   8  -3    1.10    0.67
   4   8  -3    1.80    0.72
  -4  -8   3    1.10    1.07
  -4  -8   3    0.69    1.13
  -4  -8   3    0.95    1.20
  -4  -8   3    2.60    0.87
  -4  -8   3    1.06    1.02
  -4  -8   3    2.73    1.30
  -4  -8   3    0.45    1.12
   3   8  -3    0.57    1.27
   3   8  -3    1.65    1.27
  -3  -8   3    1.45    1.08
  -3  -8   3    1.73    1.50
  -3  -8   3    0.63    1.16
  -3  -8   3    0.08    1.00
  -3  -8   3    0.49    1.08
  -3  -8   3   -0.94    0.82
   2   8  -3    2.59    1.21
   2   8  -3    4.61    1.31
  -2  -8   3    4.07    1.30
  -2  -8   3    1.42    1.22
  -2  -8   3    2.04    1.35
  -2  -8   3    4.63    1.55
  -2  -8   3    3.50    1.22
   1   8  -3   78.31    4.67
   1   8  -3   87.24    5.22
  -1  -8   3   83.47    4.76
  -1  -8   3   76.24    4.61
  -1  -8   3   78.81    5.23
  -1  -8   3   78.67    5.25
   0   8  -3   75.82    4.76
   0   8  -3   71.26    4.09
   0  -8   3   70.73    4.96
   0  -8   3   68.62    4.22
   0  -8   3   71.20    4.76
   0  -8   3   64.61    4.11
   0  -8   3   72.62    4.85
   0  -8   3   74.26    4.18
  -1   8  -3   21.50    2.63
   1  -8   3   18.25    1.99
   1  -8   3   16.09    1.04
   1  -8   3   18.16    2.52
   1  -8   3   14.92    1.59
   1  -8   3   14.92    1.04
   1  -8   3   17.16    1.81
   1  -8   3   17.97    2.43
  -2   8  -3    1.48    1.20
   2  -8   3    0.26    1.13
   2  -8   3    0.30    0.88
   2  -8   3   -0.43    0.71
   2  -8   3    0.07    0.60
   2  -8   3   -0.18    0.54
   2  -8   3   -0.14    0.51
  -3   8  -3    3.67    1.43
   3  -8   3    3.08    0.93
   3  -8   3    2.63    0.95
   3  -8   3    1.86    1.10
   3  -8   3    2.65    1.32
   3  -8   3    3.27    1.03
   4  -8   3    2.89    1.31
   4  -8   3    1.81    1.11
   4  -8   3    2.55    1.37
   4  -8   3    5.31    1.25
   5  -8   3   44.59    3.86
   5  -8   3   49.06    3.77
   5  -8   3   53.12    4.42
   5  -8   3   47.62    3.55
   5  -8   3   46.99    3.60
   6  -8   3   33.14    3.22
   6  -8   3   30.64    3.51
   6  -8   3   30.97    3.99
   7  -8   3   14.97    2.45
   7  -8   3   16.25    3.07
   7  -8   3   20.89    2.94
   8  -8   3   13.07    3.35
   8  -8   3   12.23    2.64
   8  -8   3   10.13    2.27
  12   7  -3    0.81    1.91
  12   7  -3    3.71    2.52
  12   7  -3   -1.17    1.81
 -12  -7   3   -0.37    2.04
 -12  -7   3    0.63    1.94
  11   7  -3   -0.28    2.00
  11   7  -3    0.42    1.89
 -11  -7   3    0.43    1.86
 -11  -7   3    1.10    1.77
  10   7  -3    5.95    2.32
  10   7  -3    6.82    2.06
  10   7  -3   12.48    2.64
 -10  -7   3    7.00    2.26
 -10  -7   3   10.73    2.77
   9   7  -3   22.94    3.01
   9   7  -3   21.04    3.05
   9   7  -3   20.03    3.28
  -9  -7   3   33.32    3.91
  -9  -7   3   23.70    3.29
  -9  -7   3   25.20    3.39
   8   7  -3   27.53    3.54
   8   7  -3   26.85    3.12
   8   7  -3   34.39    3.48
  -8  -7   3   30.98    3.78
  -8  -7   3   28.32    3.43
   7   7  -3    3.44    1.49
   7   7  -3    5.40    1.77
   7   7  -3    6.27    1.65
   7   7  -3    4.14    1.53
  -7  -7   3    0.72    1.21
  -7  -7   3    4.43    1.64
  -7  -7   3    4.53    1.68
  -7  -7   3    1.94    1.55
   6   7  -3    3.12    1.41
   6   7  -3    2.68    1.26
   6   7  -3    0.74    1.06
   6   7  -3    3.96    1.43
   6   7  -3    2.33    1.21
  -6  -7   3    2.55    1.37
  -6  -7   3    0.79    1.04
  -6  -7   3    0.07    1.11
  -6  -7   3    1.68    0.99
   5   7  -3    1.58    1.19
   5   7  -3    0.29    0.93
   5   7  -3    1.36    0.98
   5   7  -3    1.65    0.91
  -5  -7   3   -1.03    0.84
  -5  -7   3    1.28    0.92
  -5  -7   3   -0.30    1.04
  -5  -7   3    0.68    1.29
  -5  -7   3    1.66    1.27
   4   7  -3    7.95    1.22
   4   7  -3    7.58    1.23
   4   7  -3    6.47    1.56
   4   7  -3    9.22    1.80
  -4  -7   3    6.71    1.47
  -4  -7   3    9.96    1.66
  -4  -7   3   12.00    2.00
  -4  -7   3   10.66    1.79
  -4  -7   3    9.81    1.40
  -4  -7   3   11.12    1.93
   3   7  -3   12.27    1.31
   3   7  -3   12.32    0.98
   3   7  -3   12.97    1.02
   3   7  -3   14.26    1.98
   3   7  -3   13.57    2.04
  -3  -7   3   14.24    2.02
  -3  -7   3   12.08    1.93
  -3  -7   3   12.28    1.34
  -3  -7   3   11.77    1.78
  -3  -7   3   12.40    1.98
  -3  -7   3   14.35    1.86
  -3  -7   3   13.14    2.02
   2   7  -3   22.55    2.38
   2   7  -3   19.62    2.17
  -2  -7   3   20.79    2.08
  -2  -7   3   22.28    2.19
  -2  -7   3   20.14    1.43
  -2  -7   3   20.24    2.24
  -2  -7   3   23.46    2.58
  -2  -7   3   17.80    2.41
  -2  -7   3   20.94    2.40
   1   7  -3   33.55    2.49
   1   7  -3   37.27    2.91
  -1  -7   3   38.36    3.01
  -1  -7   3   42.11    3.00
  -1  -7   3   38.02    2.53
  -1  -7   3   31.69    3.10
  -1  -7   3   32.60    1.84
  -1  -7   3   35.64    2.68
  -1  -7   3   32.72    2.48
   0   7  -3    0.14    0.99
   0   7  -3    0.00    0.65
   0  -7   3    1.49    1.01
   0  -7   3    0.77    1.05
   0  -7   3    0.43    0.71
   0  -7   3    0.34    0.32
   0  -7   3   -0.29    0.70
   0  -7   3    0.86    0.38
   0  -7   3    0.00    0.61
  -1   7  -3   11.32    1.73
   1  -7   3    9.86    1.04
   1  -7   3    9.85    0.99
   1  -7   3    9.33    1.78
   1  -7   3    8.80    1.68
   1  -7   3    8.46    1.29
   1  -7   3    9.69    1.25
   1  -7   3   10.64    1.31
  -2   7  -3    0.80    1.03
   2  -7   3   -0.11    0.55
   2  -7   3   -1.24    1.12
   2  -7   3   -0.46    0.57
   2  -7   3   -0.06    0.51
   2  -7   3   -0.16    0.60
   2  -7   3   -0.28    1.09
   2  -7   3    0.93    0.80
  -3   7  -3    1.63    1.22
   3  -7   3    3.10    0.94
   3  -7   3    1.61    1.13
   3  -7   3    3.67    0.51
   3  -7   3    2.81    1.00
   3  -7   3    2.10    1.33
   3  -7   3    4.62    1.09
   4  -7   3    1.27    1.35
   4  -7   3    1.62    1.20
   4  -7   3    0.93    0.97
   4  -7   3   -0.38    0.91
   4  -7   3    1.32    0.90
   5  -7   3    0.30    0.95
   5  -7   3   -1.89    1.07
   5  -7   3    3.38    1.34
   5  -7   3    0.45    1.18
   5  -7   3   -1.15    0.93
   6  -7   3   29.44    3.30
   6  -7   3   31.79    3.40
   6  -7   3   27.61    3.65
   6  -7   3   40.28    3.10
   6  -7   3   34.80    3.36
   7  -7   3    5.36    1.75
   7  -7   3    7.57    2.17
   7  -7   3    6.71    1.74
   8  -7   3   -0.14    1.25
   8  -7   3   -0.61    1.66
   8  -7   3   -0.18    1.48
   9  -7   3   -0.38    1.54
   9  -7   3    0.26    1.60
  12   6  -3   -0.91    2.00
  12   6  -3   -0.39    2.09
  12   6  -3   -1.85    1.60
 -12  -6   3   -0.80    2.08
  11   6  -3   26.69    3.90
  11   6  -3   21.97    3.76
  11   6  -3   26.00    3.44
 -11  -6   3   26.79    4.09
 -11  -6   3   26.12    3.80
  10   6  -3   19.35    3.29
  10   6  -3   23.41    3.01
  10   6  -3   21.51    3.10
 -10  -6   3   23.53    3.61
 -10  -6   3   13.03    2.83
 -10  -6   3   19.98    3.47
   9   6  -3   28.81    4.26
   9   6  -3   34.71    3.89
   9   6  -3   36.82    3.65
  -9  -6   3   27.92    3.71
  -9  -6   3   35.65    4.11
  -9  -6   3   32.37    3.95
   8   6  -3   34.92    3.58
   8   6  -3   32.84    3.75
   8   6  -3   33.06    3.39
  -8  -6   3   35.20    3.85
  -8  -6   3   27.20    3.02
  -8  -6   3   39.20    3.97
   7   6  -3    0.77    1.30
   7   6  -3   -0.64    1.15
   7   6  -3    4.11    1.68
   7   6  -3    1.26    1.36
   7   6  -3    0.46    1.09
  -7  -6   3    0.11    1.17
  -7  -6   3   -0.14    0.92
  -7  -6   3    1.57    1.54
  -7  -6   3    1.62    1.29
   6   6  -3   11.77    1.92
   6   6  -3   12.40    1.99
   6   6  -3    8.53    1.78
   6   6  -3   12.59    1.98
   6   6  -3   15.72    2.30
  -6  -6   3   11.70    1.97
  -6  -6   3   13.50    2.35
  -6  -6   3   11.56    2.07
  -6  -6   3   14.21    1.85
   5   6  -3    7.02    1.37
   5   6  -3    5.74    1.38
   5   6  -3    7.23    1.53
   5   6  -3    7.73    1.49
   5   6  -3    7.85    1.82
   5   6  -3    2.04    1.26
  -5  -6   3    4.63    1.18
  -5  -6   3    7.49    1.73
  -5  -6   3    4.25    1.55
  -5  -6   3    6.67    1.43
  -5  -6   3    4.55    1.38
   4   6  -3   77.72    4.85
   4   6  -3   78.63    4.44
   4   6  -3   78.12    4.37
   4   6  -3   79.95    4.44
  -4  -6   3   78.58    4.52
  -4  -6   3   83.16    5.02
  -4  -6   3   75.07    4.71
  -4  -6   3   76.21    4.55
  -4  -6   3   70.33    4.63
   3   6  -3   63.21    4.22
   3   6  -3   67.38    3.82
   3   6  -3   70.31    4.69
   3   6  -3   68.33    3.67
   3   6  -3   71.07    3.73
  -3  -6   3   75.79    3.98
  -3  -6   3   67.92    4.20
  -3  -6   3   60.08    4.22
  -3  -6   3   68.96    4.40
  -3  -6   3   65.15    4.17
  -3  -6   3   72.54    4.24
   2   6  -3   33.26    2.62
   2   6  -3   30.11    2.39
   2   6  -3   30.80    1.97
  -2  -6   3   33.03    2.56
  -2  -6   3   29.21    2.28
  -2  -6   3   31.36    2.29
  -2  -6   3   29.51    1.99
  -2  -6   3   36.42    2.82
  -2  -6   3   27.50    2.45
   1   6  -3    0.90    0.81
   1   6  -3    2.51    0.88
  -1  -6   3    0.93    0.76
  -1  -6   3    1.09    0.93
  -1  -6   3    1.14    0.68
  -1  -6   3    1.97    0.96
  -1  -6   3    3.31    1.12
  -1  -6   3    1.12    1.08
  -1  -6   3    1.52    0.50
   0   6  -3    0.27    0.88
   0   6  -3   -0.26    0.59
   0  -6   3   -0.02    0.39
   0  -6   3    0.92    0.94
   0  -6   3    0.92    0.75
   0  -6   3   -0.05    0.55
   0  -6   3    0.28    0.52
   0  -6   3   -0.14    0.78
  -1   6  -3    2.96    1.19
   1  -6   3    3.16    0.66
   1  -6   3    2.27    1.05
   1  -6   3    3.10    0.75
   1  -6   3    2.54    1.05
   1  -6   3    3.41    0.82
  -2   6  -3    5.51    1.29
   2  -6   3    4.78    0.93
   2  -6   3    5.41    0.86
   2  -6   3    6.30    1.33
   2  -6   3    5.55    0.84
   2  -6   3    4.18    0.88
   2  -6   3    4.48    1.27
   2  -6   3    3.37    0.85
  -3   6  -3   35.37    3.02
  -3   6  -3   41.33    3.20
   3  -6   3   41.66    3.22
   3  -6   3   42.13    3.11
   3  -6   3   39.15    2.23
   3  -6   3   38.06    2.80
   3  -6   3   40.33    2.57
   4  -6   3   79.96    3.70
   4  -6   3   76.73    5.02
   4  -6   3   78.91    4.40
   4  -6   3   69.58    4.66
   4  -6   3   77.69    4.85
   4  -6   3   81.63    4.50
   4  -6   3   77.09    5.14
  -5   6  -3    0.67    1.05
   5  -6   3    1.95    1.20
   5  -6   3    2.83    1.02
   5  -6   3    0.89    0.95
   5  -6   3    1.46    1.31
   5  -6   3    1.37    1.11
   6  -6   3   23.63    2.53
   6  -6   3   22.33    2.72
   6  -6   3   22.33    2.81
   6  -6   3   19.03    2.86
   6  -6   3   24.02    2.64
   7  -6   3    4.04    1.81
   7  -6   3    2.02    1.36
   7  -6   3    1.45    1.18
   8  -6   3    1.09    1.34
   8  -6   3    0.52    1.28
   8  -6   3    0.54    1.57
   9  -6   3   -3.35    1.44
   9  -6   3    0.28    1.42
  10  -6   3    4.39    2.31
  10  -6   3    7.69    3.18
  10  -6   3    9.70    2.40
  12   5  -3   -0.77    2.01
  12   5  -3   -0.85    1.68
  12   5  -3    2.93    2.19
 -12  -5   3   -0.57    1.83
 -12  -5   3   -1.23    1.85
  11   5  -3   16.53    2.67
  11   5  -3    8.87    2.57
  11   5  -3   10.79    2.73
 -11  -5   3   13.38    2.96
 -11  -5   3   10.14    2.69
  10   5  -3    2.98    2.03
  10   5  -3   -0.50    1.57
  10   5  -3    4.60    1.73
 -10  -5   3    2.52    1.84
 -10  -5   3   -0.10    1.46
 -10  -5   3    1.76    1.82
   9   5  -3    4.33    1.67
   9   5  -3    7.62    2.01
   9   5  -3    0.48    1.47
  -9  -5   3    0.67    1.42
  -9  -5   3    1.13    1.50
  -9  -5   3    0.83    1.68
   8   5  -3   -1.19    1.11
   8   5  -3   -0.41    1.07
   8   5  -3    3.55    1.63
  -8  -5   3    0.01    1.27
  -8  -5   3   -1.08    1.18
  -8  -5   3    3.12    1.41
   7   5  -3   27.90    3.00
   7   5  -3   21.93    2.79
   7   5  -3   24.63    3.00
   7   5  -3   18.34    2.40
   7   5  -3   29.91    3.05
  -7  -5   3   22.08    2.40
  -7  -5   3   20.34    2.77
  -7  -5   3   18.27    2.60
  -7  -5   3   30.98    3.37
   6   5  -3    6.70    1.57
   6   5  -3    5.35    1.50
   6   5  -3    5.98    1.57
   6   5  -3    4.69    1.50
   6   5  -3    5.39    1.34
  -6  -5   3    5.96    1.57
  -6  -5   3    7.53    1.39
  -6  -5   3    5.79    1.57
  -6  -5   3    5.22    1.51
  -6  -5   3    4.09    1.54
   5   5  -3    1.50    0.88
   5   5  -3   -0.46    0.99
   5   5  -3    0.39    0.96
   5   5  -3   -0.12    0.86
   5   5  -3   -0.05    0.78
  -5  -5   3   -0.27    0.95
  -5  -5   3   -0.13    0.79
  -5  -5   3   -1.48    0.61
  -5  -5   3    0.93    1.08
  -5  -5   3   -1.38    0.61
   4   5  -3   43.28    3.22
   4   5  -3   42.07    2.95
   4   5  -3   45.01    3.29
   4   5  -3   44.90    3.03
   4   5  -3   42.70    2.92
   4   5  -3   41.54    2.92
  -4  -5   3   45.46    2.91
  -4  -5   3   48.88    3.18
  -4  -5   3   47.78    3.28
  -4  -5   3   40.06    3.00
  -4  -5   3   41.44    3.27
   3   5  -3   55.66    3.16
   3   5  -3   47.16    3.34
   3   5  -3   48.87    2.97
   3   5  -3   49.49    2.94
   3   5  -3   52.54    3.44
  -3  -5   3   49.02    3.26
  -3  -5   3   44.37    3.32
  -3  -5   3   51.02    3.13
  -3  -5   3   48.77    3.14
  -3  -5   3   57.30    3.59
  -3  -5   3   50.84    3.30
   2   5  -3   12.46    0.90
   2   5  -3   12.15    1.60
   2   5  -3   11.15    1.23
   2   5  -3   13.92    1.68
   2   5  -3   12.17    0.87
  -2  -5   3   12.02    1.30
  -2  -5   3   14.63    1.75
  -2  -5   3   12.98    1.49
  -2  -5   3   10.18    1.37
  -2  -5   3   14.73    1.63
  -2  -5   3   14.04    1.72
   1   5  -3   20.82    1.91
   1   5  -3   16.70    1.34
   1   5  -3   20.62    2.00
  -1  -5   3   16.61    1.83
  -1  -5   3   20.44    1.59
  -1  -5   3   20.69    2.02
  -1  -5   3   17.44    1.89
  -1  -5   3   17.15    1.48
  -1  -5   3   17.79    2.06
  -1  -5   3   19.52    1.41
   0   5  -3    5.85    1.00
   0   5  -3    4.58    1.13
   0  -5   3    5.46    0.81
   0  -5   3    4.42    0.94
   0  -5   3    5.33    1.35
   0  -5   3    4.58    1.14
   0  -5   3    5.25    0.75
   0  -5   3    5.26    0.82
  -1   5  -3    1.97    0.85
   1  -5   3    2.55    0.67
   1  -5   3    1.14    0.47
   1  -5   3    3.14    0.92
   1  -5   3    1.82    0.54
   1  -5   3    2.33    0.66
  -2   5  -3    2.81    0.98
   2  -5   3    4.73    0.69
   2  -5   3    4.09    0.74
   2  -5   3    3.09    0.97
   2  -5   3    3.51    0.64
  -3   5  -3   32.94    2.44
   3  -5   3   24.13    1.61
   3  -5   3   27.64    1.78
   3  -5   3   21.73    2.37
   3  -5   3   22.33    2.22
   3  -5   3   26.04    2.55
   3  -5   3   25.87    1.79
  -4   5  -3    0.65    0.80
   4  -5   3    0.76    0.91
   4  -5   3    1.18    0.94
   4  -5   3   -0.73    0.83
   4  -5   3    0.10    0.63
   4  -5   3    0.54    0.97
   4  -5   3    0.30    0.40
   4  -5   3    0.47    0.45
   4  -5   3    2.41    0.73
  -5   5  -3    1.80    0.97
   5  -5   3    0.78    0.76
   5  -5   3    2.16    1.23
   5  -5   3    0.91    1.04
   5  -5   3    1.92    0.50
   5  -5   3    3.05    1.02
   5  -5   3    1.72    0.45
   5  -5   3    3.27    1.32
   5  -5   3    1.61    1.27
  -6   5  -3   19.75    2.36
   6  -5   3   25.41    1.48
   6  -5   3   25.56    3.12
   6  -5   3   27.86    2.61
   6  -5   3   23.95    1.44
   6  -5   3   27.06    2.38
   6  -5   3   25.02    2.70
  -7   5  -3    2.93    1.27
   7  -5   3    4.35    0.59
   7  -5   3    3.08    1.25
   7  -5   3    3.88    0.59
   7  -5   3    2.52    1.16
   7  -5   3    1.17    1.22
   7  -5   3    2.87    1.79
   8  -5   3   -0.01    1.20
   8  -5   3   -0.59    1.49
   8  -5   3   -0.12    0.48
   8  -5   3    1.92    1.32
   9  -5   3   -0.31    1.35
   9  -5   3   -0.21    1.16
   9  -5   3   -1.01    1.40
   9  -5   3   -0.24    0.50
  10  -5   3    2.33    1.94
  10  -5   3    1.74    0.62
  10  -5   3    3.07    1.73
  10  -5   3   -0.11    1.37
  11  -5   3    0.48    1.95
  11  -5   3   -0.34    1.78
  11  -5   3    3.16    1.86
  12   4  -3   34.45    4.69
  12   4  -3   28.63    3.78
  12   4  -3   33.50    4.39
 -12  -4   3   29.84    4.23
 -12  -4   3   26.14    4.05
  11   4  -3    2.73    1.84
  11   4  -3    3.82    2.29
  11   4  -3    3.68    2.33
 -11  -4   3   -0.61    1.75
 -11  -4   3    0.19    1.82
 -11  -4   3    0.71    1.84
  10   4  -3    5.44    2.19
  10   4  -3    5.39    1.91
  10   4  -3    2.80    1.89
 -10  -4   3    4.74    1.96
 -10  -4   3    2.96    1.96
 -10  -4   3    9.94    2.24
   9   4  -3   -0.39    1.35
   9   4  -3   -0.97    1.40
   9   4  -3    0.37    1.25
  -9  -4   3    2.58    1.67
  -9  -4   3   -0.87    1.46
  -9  -4   3   -0.16    1.33
   8   4  -3    7.92    2.16
   8   4  -3    8.17    1.73
   8   4  -3    5.47    1.79
  -8  -4   3   11.61    2.29
  -8  -4   3    9.05    2.11
  -8  -4   3   11.97    2.40
  -8  -4   3   10.57    1.82
   7   4  -3    2.98    1.46
   7   4  -3    2.79    1.57
   7   4  -3    5.20    1.39
   7   4  -3    3.30    1.46
   7   4  -3    0.08    1.10
  -7  -4   3    6.99    1.76
  -7  -4   3    1.00    1.23
  -7  -4   3    1.94    1.02
  -7  -4   3    2.82    1.25
   6   4  -3   13.29    1.75
   6   4  -3   11.36    1.86
   6   4  -3   10.56    1.84
   6   4  -3    9.53    1.86
   6   4  -3   11.26    1.89
  -6  -4   3   11.70    1.59
  -6  -4   3    8.35    1.85
  -6  -4   3    8.34    1.68
  -6  -4   3   10.82    2.04
  -6  -4   3   10.70    2.00
   5   4  -3   42.72    3.34
   5   4  -3   50.41    3.46
   5   4  -3   55.72    3.53
   5   4  -3   43.56    3.13
   5   4  -3   52.53    3.62
  -5  -4   3   49.98    3.54
  -5  -4   3   53.44    3.69
  -5  -4   3   52.17    3.15
  -5  -4   3   49.33    3.56
   4   4  -3   55.90    3.76
   4   4  -3   58.52    3.74
   4   4  -3   55.47    3.42
   4   4  -3   50.07    3.46
   4   4  -3   61.15    3.60
   4   4  -3   50.75    3.54
  -4  -4   3   62.37    3.93
  -4  -4   3   65.56    3.70
  -4  -4   3   54.91    3.65
  -4  -4   3   59.43    3.72
  -4  -4   3   54.73    3.94
   3   4  -3    9.07    1.34
   3   4  -3    8.94    1.50
   3   4  -3   11.93    1.34
   3   4  -3   11.99    1.55
   3   4  -3   10.84    1.36
   3   4  -3   12.18    1.40
  -3  -4   3   14.54    1.45
  -3  -4   3   11.46    1.47
  -3  -4   3   10.48    1.45
  -3  -4   3    8.03    1.33
   2   4  -3  268.84   13.57
   2   4  -3  277.83   13.08
   2   4  -3  284.11   13.54
   2   4  -3  284.68   13.08
   2   4  -3  293.63   13.37
  -2  -4   3  297.31   13.88
  -2  -4   3  287.37   13.39
  -2  -4   3  272.88   13.34
  -2  -4   3  281.45   13.66
  -2  -4   3  268.55   13.38
   1   4  -3    4.63    1.00
   1   4  -3    4.03    0.95
   1   4  -3    4.47    0.81
  -1  -4   3    2.92    0.88
  -1  -4   3    3.51    0.88
  -1  -4   3    4.48    1.08
  -1  -4   3    4.34    0.77
  -1  -4   3    2.39    0.67
  -1  -4   3    4.14    0.82
   0   4  -3    1.68    0.78
   0  -4   3    1.92    0.71
   0  -4   3    1.45    0.48
   0  -4   3    0.26    0.78
   0  -4   3    1.26    0.69
   0  -4   3    2.83    0.64
   0  -4   3    2.01    0.56
  -1   4  -3    4.04    0.98
   1  -4   3    5.76    0.86
   1  -4   3    4.54    0.51
   1  -4   3    6.55    1.14
   1  -4   3    5.00    0.52
   1  -4   3    5.11    0.81
  -2   4  -3  164.22    8.49
   2  -4   3  173.68    8.13
   2  -4   3  168.04    8.51
   2  -4   3  171.09    7.85
   2  -4   3  165.10    8.49
  -3   4  -3  127.31    6.89
   3  -4   3  139.34    6.95
   3  -4   3  125.02    6.96
   3  -4   3  133.65    6.46
   3  -4   3  134.33    6.43
   3  -4   3  133.62    6.41
   3  -4   3  137.92    7.22
  -4   4  -3  121.60    6.68
   4  -4   3  126.55    6.36
   4  -4   3  130.46    6.30
   4  -4   3  132.94    6.77
   4  -4   3  131.29    6.21
   4  -4   3  130.47    6.41
   4  -4   3  122.36    6.93
   4  -4   3  125.02    7.06
   4  -4   3  125.29    6.94
  -5   4  -3   41.17    2.77
   5  -4   3   40.36    2.72
   5  -4   3   39.77    2.61
   5  -4   3   34.83    2.20
   5  -4   3   35.57    2.50
   5  -4   3   34.40    2.94
   5  -4   3   40.33    3.17
   5  -4   3   33.29    3.05
  -6   4  -3    1.56    0.84
   6  -4   3    0.75    0.83
   6  -4   3    0.38    1.07
   6  -4   3    1.78    1.27
   6  -4   3    2.28    1.05
   6  -4   3    2.97    1.06
   6  -4   3    1.98    1.22
   6  -4   3    1.69    0.64
  -7   4  -3   13.73    1.85
   7  -4   3   10.13    1.71
   7  -4   3   14.32    1.37
   7  -4   3   13.56    2.34
   7  -4   3   12.19    1.88
   7  -4   3   13.03    1.97
  -8   4  -3   10.32    1.78
   8  -4   3   11.14    2.00
   8  -4   3    7.57    2.11
   8  -4   3   10.07    1.81
  -9   4  -3    6.39    1.71
   9  -4   3    6.63    1.66
   9  -4   3    3.58    1.67
   9  -4   3    5.51    2.04
   9  -4   3    3.86    1.04
  10  -4   3   35.43    2.55
  10  -4   3   34.23    3.85
  10  -4   3   28.60    3.29
  10  -4   3   39.06    4.40
  11  -4   3   10.73    2.93
  11  -4   3    9.52    2.24
  11  -4   3   14.15    2.87
  12   3  -3   18.58    3.20
  12   3  -3   11.90    2.89
 -12  -3   3   11.25    2.89
 -12  -3   3   13.92    2.94
  11   3  -3    0.86    2.06
 -11  -3   3    3.96    2.36
 -11  -3   3    5.32    2.13
 -11  -3   3    1.44    1.97
  10   3  -3    1.28    1.84
  10   3  -3    0.18    1.46
 -10  -3   3    1.65    1.68
 -10  -3   3   -0.64    1.44
 -10  -3   3    1.86    1.90
   9   3  -3    2.24    1.43
   9   3  -3    0.00    1.31
  -9  -3   3    0.64    1.42
  -9  -3   3    1.48    1.68
  -9  -3   3   -0.69    1.24
   8   3  -3   -0.14    1.20
   8   3  -3   -1.84    0.93
  -8  -3   3    0.35    1.38
  -8  -3   3    1.81    1.42
  -8  -3   3   -0.74    0.87
  -8  -3   3    1.12    1.08
   7   3  -3    9.70    1.95
   7   3  -3    9.58    1.64
  -7  -3   3    6.66    1.87
  -7  -3   3   10.31    2.07
  -7  -3   3    6.58    1.48
  -7  -3   3    7.61    1.83
   6   3  -3    0.58    0.82
   6   3  -3    0.68    1.12
   6   3  -3   -0.71    0.87
   6   3  -3   -0.95    0.87
   6   3  -3    1.15    1.19
  -6  -3   3   -2.08    0.80
  -6  -3   3    0.52    1.21
  -6  -3   3    3.23    1.33
  -6  -3   3   -0.22    1.00
  -6  -3   3    0.02    0.98
  -6  -3   3   -0.35    0.73
   5   3  -3   22.77    2.40
   5   3  -3   18.88    2.29
   5   3  -3   25.95    2.48
   5   3  -3   22.93    2.44
   5   3  -3   22.90    2.11
  -5  -3   3   19.31    2.30
  -5  -3   3   19.81    2.41
  -5  -3   3   29.73    2.96
  -5  -3   3   22.70    1.83
  -5  -3   3   19.32    2.36
  -5  -3   3   21.19    2.41
   4   3  -3    0.09    0.80
   4   3  -3   -1.33    0.70
   4   3  -3   -0.48    0.72
   4   3  -3   -0.11    0.74
   4   3  -3    0.87    0.83
   4   3  -3    0.52    0.70
  -4  -3   3    0.70    0.84
  -4  -3   3    0.88    0.61
  -4  -3   3    0.30    0.66
  -4  -3   3    0.52    0.88
  -4  -3   3    0.63    0.79
   3   3  -3   20.27    1.58
   3   3  -3   17.64    1.76
   3   3  -3   17.76    1.87
   3   3  -3   15.08    1.81
   3   3  -3   19.58    2.05
   3   3  -3   20.76    2.02
  -3  -3   3   19.61    2.00
  -3  -3   3   17.91    1.88
  -3  -3   3   17.26    1.91
  -3  -3   3   17.20    1.86
  -3  -3   3   19.64    1.46
   2   3  -3    0.40    0.71
   2   3  -3    0.36    0.57
   2   3  -3    0.96    0.60
   2   3  -3    0.76    0.60
   2   3  -3    0.75    0.63
  -2  -3   3    1.16    0.64
  -2  -3   3   -0.14    0.59
  -2  -3   3    0.35    0.56
  -2  -3   3    0.09    0.63
  -2  -3   3    0.20    0.83
   1   3  -3    3.16    0.76
   1   3  -3    5.18    0.90
   1   3  -3    4.23    0.96
  -1  -3   3    5.62    0.93
  -1  -3   3    5.42    0.86
  -1  -3   3    3.27    0.91
  -1  -3   3    3.78    0.73
  -1  -3   3    4.23    0.76
  -1  -3   3    3.31    0.75
   0   3  -3   45.97    2.63
   0   3  -3   41.49    2.66
   0   3  -3   43.26    2.57
   0  -3   3   44.40    2.30
   0  -3   3   47.05    2.60
   0  -3   3   41.73    2.60
   0  -3   3   45.94    2.72
   0  -3   3   48.45    2.33
  -1   3  -3    0.54    0.57
   1  -3   3    0.11    0.54
   1  -3   3   -0.11    0.48
   1  -3   3    0.73    0.59
   1  -3   3    0.28    0.62
  -2   3  -3   98.78    5.18
   2  -3   3   96.12    5.14
   2  -3   3   99.68    4.98
   2  -3   3  101.54    5.21
  -3   3  -3   12.33    1.38
   3  -3   3   12.86    1.42
   3  -3   3   14.22    1.56
   3  -3   3   12.75    1.13
   3  -3   3   13.17    0.96
   3  -3   3   12.02    1.60
   3  -3   3   13.68    0.95
  -4   3  -3    1.23    0.68
   4  -3   3    0.09    0.60
   4  -3   3    0.77    0.87
   4  -3   3    0.45    0.76
   4  -3   3    2.58    0.65
   4  -3   3    0.68    0.59
   4  -3   3    1.33    0.53
  -5   3  -3    2.85    0.88
   5  -3   3    0.50    0.61
   5  -3   3    2.35    0.81
   5  -3   3    1.79    1.03
   5  -3   3    1.67    0.98
   5  -3   3    3.16    1.18
   5  -3   3    1.03    0.58
   5  -3   3    0.26    0.60
  -6   3  -3    8.59    1.32
   6  -3   3    5.01    1.26
   6  -3   3    5.30    1.19
   6  -3   3    7.83    1.62
   6  -3   3    5.40    1.54
   6  -3   3    9.53    1.40
   6  -3   3    5.59    1.56
   6  -3   3    6.58    1.06
  -7   3  -3   22.25    2.10
   7  -3   3   17.96    1.79
   7  -3   3   15.72    1.93
   7  -3   3   17.23    2.12
   7  -3   3   21.72    2.78
   7  -3   3   17.38    2.19
   7  -3   3   19.96    2.70
  -8   3  -3   -0.20    0.86
   8  -3   3   -0.05    1.02
   8  -3   3    2.26    1.41
   8  -3   3   -0.15    0.71
   8  -3   3    1.82    1.08
   8  -3   3   -0.65    0.96
  -9   3  -3   -0.34    0.45
  -9   3  -3    0.38    0.46
  -9   3  -3   -0.66    0.94
   9  -3   3   -0.55    1.05
   9  -3   3    0.23    0.87
   9  -3   3    1.13    1.24
   9  -3   3    1.41    1.56
 -10   3  -3    0.46    1.10
 -10   3  -3    0.25    0.54
 -10   3  -3    0.35    0.59
  10  -3   3   -1.82    1.30
  10  -3   3   -0.01    1.00
  10  -3   3   -0.35    1.53
  10  -3   3    0.63    1.23
 -11   3  -3    2.72    0.69
 -11   3  -3    1.74    0.70
  11  -3   3   -0.39    1.58
  11  -3   3    5.46    1.73
  11  -3   3    2.18    1.30
  11  -3   3    4.68    2.01
  12  -3   3   -0.59    1.48
  12  -3   3    2.58    1.86
  12  -3   3    1.28    2.01
  12   2  -3   56.01    5.59
 -12  -2   3   50.66    5.32
 -12  -2   3   40.42    4.87
  11   2  -3   23.74    3.62
  11   2  -3   16.80    2.89
 -11  -2   3   16.59    3.63
 -11  -2   3   14.71    2.98
 -11  -2   3   20.26    3.25
  10   2  -3   -1.52    1.24
  10   2  -3    1.78    1.68
 -10  -2   3    1.09    1.67
 -10  -2   3   -1.68    1.31
 -10  -2   3    0.54    1.47
   9   2  -3    3.32    1.39
  -9  -2   3    3.35    1.98
  -9  -2   3    7.39    1.89
   8   2  -3    6.56    1.63
   8   2  -3    5.14    1.69
  -8  -2   3    5.00    1.78
  -8  -2   3    4.80    1.46
  -8  -2   3    5.19    1.96
   7   2  -3   23.62    2.45
   7   2  -3   22.50    2.72
  -7  -2   3   20.16    2.24
  -7  -2   3   22.13    2.99
  -7  -2   3   23.51    2.71
  -7  -2   3   20.96    2.95
  -7  -2   3   20.46    2.73
   6   2  -3  164.83    8.17
   6   2  -3  145.43    8.81
   6   2  -3  155.03    8.52
   6   2  -3  152.09    8.88
  -6  -2   3  163.09    8.68
  -6  -2   3  160.41    8.58
  -6  -2   3  169.87    8.93
  -6  -2   3  149.99    8.02
  -6  -2   3  154.13    9.01
  -6  -2   3  151.49    8.54
   5   2  -3   58.41    3.93
   5   2  -3   61.21    3.85
   5   2  -3   50.16    3.69
   5   2  -3   54.37    3.76
   5   2  -3   60.56    3.49
  -5  -2   3   55.63    3.99
  -5  -2   3   55.09    3.39
  -5  -2   3   59.63    3.95
  -5  -2   3   59.43    3.87
  -5  -2   3   59.01    3.96
  -5  -2   3   53.75    3.74
   4   2  -3   20.81    2.21
   4   2  -3   22.20    2.21
   4   2  -3   25.88    2.13
   4   2  -3   18.73    1.72
   4   2  -3   21.22    2.25
  -4  -2   3   28.37    2.36
  -4  -2   3   23.65    1.70
  -4  -2   3   22.35    2.31
  -4  -2   3   24.48    2.13
  -4  -2   3   25.79    2.58
   3   2  -3    0.24    0.78
   3   2  -3   -0.04    0.68
   3   2  -3    0.04    0.54
   3   2  -3    0.53    0.63
   3   2  -3    0.37    0.74
  -3  -2   3    1.26    0.57
  -3  -2   3    1.98    0.93
  -3  -2   3    1.35    0.86
  -3  -2   3    0.47    0.67
  -3  -2   3    1.45    0.90
   2   2  -3  152.56    7.49
   2   2  -3  148.89    7.22
   2   2  -3  152.93    7.60
   2   2  -3  153.53    7.45
   2   2  -3  152.22    7.43
   2   2  -3  147.81    7.63
  -2  -2   3  150.01    7.61
  -2  -2   3  151.37    7.56
  -2  -2   3  152.04    7.18
  -2  -2   3  158.63    7.69
  -2  -2   3  148.00    7.52
   1   2  -3   64.45    3.18
   1   2  -3   67.69    3.20
   1   2  -3   60.49    3.46
   1   2  -3   60.69    3.33
   1   2  -3   60.80    3.77
  -1  -2   3   64.65    3.38
  -1  -2   3   58.59    3.19
  -1  -2   3   67.23    3.53
  -1  -2   3   64.64    3.36
  -1  -2   3   61.94    3.59
   0   2  -3  353.56   16.20
   0   2  -3  336.83   16.24
   0   2  -3  346.74   16.02
   0  -2   3  346.52   15.86
   0  -2   3  354.03   16.21
   0  -2   3  346.43   16.03
   0  -2   3  351.21   16.27
   0  -2   3  349.63   15.86
  -1   2  -3  137.86    6.76
   1  -2   3  147.93    6.95
   1  -2   3  147.98    6.99
   1  -2   3  137.98    6.77
   1  -2   3  136.98    6.91
   2  -2   3  459.82   21.00
   2  -2   3  445.32   20.97
   2  -2   3  456.47   21.12
   2  -2   3  458.65   20.96
  -3   2  -3   36.01    2.22
   3  -2   3   37.66    1.87
   3  -2   3   36.47    1.87
   3  -2   3   34.79    2.30
   3  -2   3   35.65    2.20
   3  -2   3   35.44    2.50
  -4   2  -3   56.38    2.97
   4  -2   3   53.82    2.97
   4  -2   3   50.49    3.01
   4  -2   3   49.68    2.83
   4  -2   3   50.76    3.25
   4  -2   3   53.39    3.38
   4  -2   3   50.19    2.84
  -5   2  -3   11.94    1.32
   5  -2   3   15.78    1.48
   5  -2   3   13.62    1.72
   5  -2   3   14.07    1.47
   5  -2   3   11.89    1.81
   5  -2   3   15.00    2.07
   5  -2   3   13.33    1.43
  -6   2  -3   22.59    1.78
  -6   2  -3   21.65    1.23
   6  -2   3   24.61    2.64
   6  -2   3   21.63    1.93
   6  -2   3   22.36    2.68
   6  -2   3   21.97    2.44
   6  -2   3   20.74    1.81
   6  -2   3   22.06    2.12
  -7   2  -3  110.52    5.84
  -7   2  -3  109.20    5.46
   7  -2   3  121.15    6.77
   7  -2   3  112.03    6.54
   7  -2   3  110.66    6.80
   7  -2   3  109.10    5.88
   7  -2   3  114.43    6.24
   7  -2   3  106.93    6.19
   7  -2   3  110.59    5.93
  -8   2  -3   82.64    4.43
  -8   2  -3   79.31    4.73
   8  -2   3   84.76    4.92
   8  -2   3   86.25    5.33
   8  -2   3   85.19    5.29
   8  -2   3   83.83    4.82
   8  -2   3   91.75    5.75
  -9   2  -3   22.65    2.24
  -9   2  -3   21.09    2.12
   9  -2   3   18.73    2.59
   9  -2   3   18.09    2.85
   9  -2   3   23.94    2.39
   9  -2   3   25.00    2.41
 -10   2  -3   20.74    2.23
 -10   2  -3   17.17    1.85
  10  -2   3   14.71    2.80
  10  -2   3   18.02    2.22
  10  -2   3   17.30    2.25
  10  -2   3   22.85    2.87
 -11   2  -3    0.90    1.05
 -11   2  -3    1.56    1.31
  11  -2   3    0.89    1.29
  11  -2   3    2.30    1.44
  11  -2   3    1.46    1.70
  11  -2   3    2.45    1.95
  12  -2   3   -2.03    1.59
  12  -2   3    1.22    1.77
  13  -2   3   -0.59    1.75
  13  -2   3   -1.57    1.85
  12   1  -3    9.95    2.63
 -12  -1   3    5.06    2.37
 -12  -1   3    9.45    2.86
  11   1  -3    8.17    2.50
  11   1  -3   10.63    2.45
 -11  -1   3   17.04    2.99
 -11  -1   3    8.69    2.42
 -11  -1   3    8.09    2.94
  10   1  -3    1.80    1.76
  10   1  -3   -1.12    1.38
 -10  -1   3   -1.81    1.32
 -10  -1   3   -0.85    1.27
   9   1  -3   -0.28    1.40
   9   1  -3    4.34    1.54
  -9  -1   3   -1.14    1.47
  -9  -1   3    2.71    1.52
   8   1  -3   52.82    4.28
   8   1  -3   56.95    4.01
  -8  -1   3   49.59    4.54
  -8  -1   3   56.00    4.16
  -8  -1   3   47.84    3.76
  -8  -1   3   51.42    4.22
   7   1  -3    0.34    1.05
   7   1  -3    1.15    1.20
   7   1  -3    0.18    0.93
  -7  -1   3    0.46    1.31
  -7  -1   3    0.85    1.17
  -7  -1   3    0.38    0.85
  -7  -1   3   -1.12    0.88
  -7  -1   3   -0.24    1.21
   6   1  -3   30.47    2.75
   6   1  -3   35.63    3.20
   6   1  -3   36.93    3.85
   6   1  -3   34.53    2.64
   6   1  -3   38.86    3.13
  -6  -1   3   33.16    2.56
  -6  -1   3   31.52    2.89
  -6  -1   3   38.31    3.74
  -6  -1   3   43.26    3.22
  -6  -1   3   43.09    3.12
  -6  -1   3   33.89    3.05
   5   1  -3    1.27    0.97
   5   1  -3   -0.41    0.74
   5   1  -3   -0.35    0.91
   5   1  -3    0.32    0.89
   5   1  -3    0.50    0.80
  -5  -1   3   -0.22    0.87
  -5  -1   3   -0.67    0.92
  -5  -1   3    0.55    0.94
  -5  -1   3    0.68    0.95
  -5  -1   3    0.41    0.72
  -5  -1   3    1.02    1.00
   4   1  -3    2.33    0.77
   4   1  -3    4.68    1.02
   4   1  -3    4.27    1.13
   4   1  -3    2.46    1.08
   4   1  -3    1.78    0.97
  -4  -1   3    3.01    1.07
  -4  -1   3    4.28    1.25
  -4  -1   3    3.20    0.77
  -4  -1   3    4.53    1.28
  -4  -1   3    2.81    1.09
  -4  -1   3    2.15    1.02
   3   1  -3    7.17    1.31
   3   1  -3    4.03    1.11
   3   1  -3    6.53    0.85
   3   1  -3    5.29    1.17
   3   1  -3    4.63    1.05
  -3  -1   3    6.97    1.20
  -3  -1   3    4.95    1.18
  -3  -1   3    6.48    1.29
  -3  -1   3    4.64    0.77
  -3  -1   3    7.32    1.35
  -3  -1   3    6.56    1.21
   2   1  -3    1.88    0.51
   2   1  -3    1.11    0.73
   2   1  -3    2.87    0.81
   2   1  -3    1.96    0.73
   2   1  -3    2.65    0.89
  -2  -1   3    1.74    0.97
  -2  -1   3    1.50    0.75
  -2  -1   3    2.39    0.97
  -2  -1   3    2.91    0.88
  -2  -1   3    1.16    0.81
  -2  -1   3    1.93    0.49
   1   1  -3   -0.80    0.62
   1   1  -3    0.22    0.69
   1   1  -3   -0.25    0.51
   1   1  -3   -0.64    0.53
   1   1  -3    0.39    0.50
  -1  -1   3   -0.32    0.26
  -1  -1   3    0.20    0.60
  -1  -1   3    0.76    0.59
  -1  -1   3    0.45    0.66
  -1  -1   3   -0.70    0.46
   0   1  -3   45.76    2.77
   0   1  -3   50.76    2.76
   0   1  -3   48.77    2.41
   0  -1   3   46.04    2.45
   0  -1   3   52.26    2.87
   0  -1   3   46.70    2.47
   0  -1   3   47.88    2.80
  -1   1  -3   68.10    3.23
   1  -1   3   62.92    3.55
   1  -1   3   66.36    3.22
   1  -1   3   64.78    3.54
   1  -1   3   69.56    3.40
   2  -1   3  110.06    5.39
   2  -1   3  113.97    5.42
   2  -1   3  111.24    5.58
  -3   1  -3    2.11    0.80
  -3   1  -3    1.77    0.55
   3  -1   3    1.64    0.38
   3  -1   3    1.41    0.77
   3  -1   3    1.06    0.35
   3  -1   3    1.10    0.47
  -4   1  -3    4.20    0.68
  -4   1  -3    3.84    1.03
   4  -1   3    2.68    1.00
   4  -1   3    3.21    0.66
   4  -1   3    3.36    0.62
   4  -1   3    2.92    0.65
   4  -1   3    1.97    0.79
  -5   1  -3    9.32    1.48
  -5   1  -3   10.83    0.84
  -5   1  -3   11.60    1.10
  -5   1  -3    9.66    0.79
   5  -1   3    8.99    1.19
   5  -1   3   10.29    1.26
   5  -1   3    9.86    1.57
   5  -1   3   11.34    1.38
   5  -1   3    8.75    1.04
  -6   1  -3   49.68    2.70
  -6   1  -3   48.25    2.58
  -6   1  -3   42.80    3.22
   6  -1   3   39.83    3.22
   6  -1   3   46.27    3.01
   6  -1   3   43.29    2.69
   6  -1   3   44.14    3.49
   6  -1   3   43.03    2.87
   6  -1   3   46.62    3.00
  -7   1  -3   16.10    1.56
  -7   1  -3   19.03    2.33
  -7   1  -3   18.06    1.52
  -7   1  -3   16.62    1.77
   7  -1   3   16.60    2.25
   7  -1   3   21.81    2.06
   7  -1   3   16.68    1.99
   7  -1   3   16.52    1.68
  -8   1  -3    3.26    0.95
  -8   1  -3    3.64    1.01
  -8   1  -3    4.67    1.00
   8  -1   3    3.72    1.07
   8  -1   3    0.15    1.13
   8  -1   3    3.89    1.24
   8  -1   3    1.95    1.33
   8  -1   3    3.91    1.20
  -9   1  -3    9.81    1.39
  -9   1  -3    8.37    1.38
  -9   1  -3    6.29    1.28
   9  -1   3   10.60    2.16
   9  -1   3    5.49    1.28
   9  -1   3    7.44    1.66
   9  -1   3    7.60    1.50
 -10   1  -3    0.32    1.05
 -10   1  -3    0.67    1.01
 -10   1  -3    2.41    1.06
  10  -1   3    1.36    1.45
  10  -1   3    1.50    1.33
  10  -1   3    1.91    1.16
 -11   1  -3   -0.86    1.01
 -11   1  -3    2.94    1.37
 -11   1  -3    1.18    1.17
  11  -1   3    3.39    1.66
  11  -1   3    4.96    2.02
  12  -1   3    2.46    1.87
  12  -1   3    5.38    2.26
  13  -1   3   -0.31    1.97
  13  -1   3    0.90    2.40
  12   0  -3    7.18    2.57
  12   0  -3    6.43    2.54
 -12   0   3    8.76    2.51
 -12   0   3   10.77    2.84
  11   0  -3   -2.53    1.44
  11   0  -3    1.27    2.01
 -11   0   3    0.56    1.88
 -11   0   3   -0.39    1.57
 -11   0   3    3.71    2.56
  10   0  -3   -0.33    1.45
  10   0  -3   -0.27    1.29
 -10   0   3    0.37    1.90
 -10   0   3   -0.35    1.30
 -10   0   3    0.35    1.56
   9   0  -3   31.54    3.77
   9   0  -3   27.27    3.37
  -9   0   3   34.93    4.55
  -9   0   3   25.21    3.88
  -9   0   3   30.72    3.45
   8   0  -3   60.29    4.30
   8   0  -3   57.81    4.69
  -8   0   3   64.30    5.14
  -8   0   3   57.38    4.27
  -8   0   3   55.49    4.43
   7   0  -3   48.67    3.60
   7   0  -3   49.75    4.00
   7   0  -3   51.09    3.69
  -7   0   3   54.53    3.96
  -7   0   3   58.00    4.49
  -7   0   3   52.02    4.05
   6   0  -3   74.68    5.03
   6   0  -3   75.17    5.06
   6   0  -3   75.25    4.75
   6   0  -3   81.86    5.28
  -6   0   3   82.84    5.16
  -6   0   3   79.98    5.01
  -6   0   3   79.81    4.66
  -6   0   3   75.06    5.31
  -6   0   3   80.95    4.92
  -6   0   3   85.66    5.12
   5   0  -3   13.28    1.70
   5   0  -3   13.65    1.61
   5   0  -3    8.77    1.68
   5   0  -3   11.39    1.78
   5   0  -3    8.19    1.71
  -5   0   3    8.57    1.36
  -5   0   3   10.97    1.74
  -5   0   3   14.12    1.95
  -5   0   3   12.50    1.98
  -5   0   3   12.40    1.87
  -5   0   3    8.52    1.78
   4   0  -3    9.75    1.41
   4   0  -3    8.79    1.52
   4   0  -3   12.44    1.45
   4   0  -3    9.21    1.58
   4   0  -3    9.19    1.61
  -4   0   3   12.30    1.86
  -4   0   3   10.81    1.58
  -4   0   3   15.92    1.95
  -4   0   3   10.25    1.46
  -4   0   3    9.75    1.50
   3   0  -3    6.17    1.22
   3   0  -3    6.15    1.12
   3   0  -3    6.46    1.23
   3   0  -3    6.06    1.29
   3   0  -3    6.06    0.92
  -3   0   3    3.88    1.11
  -3   0   3    5.52    1.16
  -3   0   3    5.01    0.82
  -3   0   3    3.88    1.15
  -3   0   3    5.87    1.12
  -3   0   3    7.57    1.39
   2   0  -3   42.97    2.80
   2   0  -3   44.15    2.42
   2   0  -3   48.25    2.84
  -2   0   3   44.38    2.85
  -2   0   3   42.12    2.94
  -2   0   3   44.22    2.85
  -2   0   3   50.05    3.10
  -2   0   3   46.86    2.82
  -2   0   3   44.56    2.39
   1   0  -3   16.68    1.65
   1   0  -3   18.13    1.60
   1   0  -3   18.99    1.57
   1   0  -3   17.17    1.41
  -1   0   3   19.08    1.50
  -1   0   3   19.45    1.67
  -1   0   3   18.32    1.66
  -1   0   3   16.11    1.66
  -1   0   3   17.64    1.43
   0   0  -3   44.09    2.28
   0   0  -3   41.63    2.31
   0   0  -3   44.17    2.50
   0   0  -3   42.01    2.51
   0   0   3   41.44    2.47
   0   0   3   44.12    2.58
   0   0   3   40.10    2.33
   0   0   3   43.33    2.60
   0   0   3   45.34    2.40
  -1   0  -3  280.04   13.34
  -1   0  -3  284.19   13.67
   1   0   3  293.46   13.29
   1   0   3  295.90   13.68
   1   0   3  293.06   13.36
   1   0   3  303.49   13.32
  -2   0  -3   23.20    1.57
   2   0   3   23.37    1.56
   2   0   3   24.05    1.25
  -3   0  -3   20.40    1.68
   3   0   3   20.33    1.19
   3   0   3   22.64    1.71
   3   0   3   21.19    1.39
   3   0   3   22.81    1.39
  -4   0  -3   26.64    2.08
  -4   0  -3   27.42    1.58
  -4   0  -3   28.87    1.60
  -4   0  -3   29.96    1.54
   4   0   3   26.52    2.05
   4   0   3   26.37    1.83
   4   0   3   28.61    1.54
   4   0   3   27.38    2.03
   4   0   3   25.88    1.82
  -5   0  -3   34.07    1.93
  -5   0  -3   34.92    2.10
  -5   0  -3   31.39    2.51
  -5   0  -3   32.50    2.06
   5   0   3   31.34    2.28
   5   0   3   34.14    2.31
   5   0   3   38.82    2.01
   5   0   3   38.04    2.67
  -6   0  -3  139.23    7.03
  -6   0  -3  135.88    7.59
  -6   0  -3  141.82    6.85
  -6   0  -3  145.48    7.07
   6   0   3  145.49    6.94
   6   0   3  142.10    7.34
   6   0   3  147.31    7.72
   6   0   3  138.27    7.29
   6   0   3  144.93    7.37
   6   0   3  128.51    7.79
  -7   0  -3  150.97    8.29
  -7   0  -3  145.11    7.60
  -7   0  -3  146.27    8.04
  -7   0  -3  148.93    7.41
  -7   0  -3  159.49    7.69
   7   0   3  153.04    7.91
   7   0   3  153.87    8.34
   7   0   3  148.67    7.95
   7   0   3  151.49    7.53
   7   0   3  159.95    8.63
  -8   0  -3  147.65    7.72
  -8   0  -3  135.02    6.95
  -8   0  -3  132.74    7.18
  -8   0  -3  137.51    7.25
   8   0   3  135.16    7.09
   8   0   3  128.83    7.53
   8   0   3  147.65    7.73
   8   0   3  140.40    7.94
   8   0   3  147.90    8.34
   8   0   3  139.15    7.45
  -9   0  -3   72.48    4.12
  -9   0  -3   79.99    4.98
  -9   0  -3   66.88    4.38
  -9   0  -3   68.09    4.32
   9   0   3   66.20    4.53
   9   0   3   77.00    5.17
   9   0   3   72.06    4.87
 -10   0  -3   -1.72    0.96
 -10   0  -3    1.17    0.90
 -10   0  -3    0.26    0.99
 -10   0  -3    0.42    1.16
  10   0   3   -0.95    1.05
  10   0   3    1.85    1.47
  10   0   3    1.00    1.14
 -11   0  -3   -0.39    1.24
 -11   0  -3   -0.48    1.24
 -11   0  -3    0.56    1.17
 -11   0  -3    1.70    1.11
  11   0   3    0.11    1.51
  11   0   3    0.10    1.42
 -12   0  -3    0.76    1.29
  12   0   3   -0.15    1.63
  12   0   3   -1.18    1.35
 -13   0  -3   18.69    2.62
  13   0   3   18.64    3.46
  13   0   3   18.17    3.51
  12  -1  -3    0.92    2.32
  12  -1  -3    4.31    2.52
 -12   1   3    3.07    2.13
 -12   1   3    0.55    1.87
  11  -1  -3    2.25    2.03
  11  -1  -3    0.83    1.55
 -11   1   3   -1.15    1.60
 -11   1   3    1.10    2.05
  10  -1  -3    7.05    2.06
  10  -1  -3    2.08    1.92
 -10   1   3    2.28    2.19
 -10   1   3    4.35    2.12
 -10   1   3    6.81    1.94
   9  -1  -3    1.57    1.57
   9  -1  -3    2.66    1.49
  -9   1   3    4.94    1.73
  -9   1   3    1.91    1.92
  -9   1   3    5.34    1.83
   8  -1  -3    8.44    1.90
   8  -1  -3   12.90    2.39
  -8   1   3   11.78    2.10
  -8   1   3    9.93    2.10
  -8   1   3   10.36    2.52
   7  -1  -3   34.13    3.34
   7  -1  -3   29.52    3.27
   7  -1  -3   25.53    2.82
   7  -1  -3   27.37    3.24
  -7   1   3   30.98    3.28
  -7   1   3   32.39    3.07
  -7   1   3   22.51    3.26
   6  -1  -3   -0.95    0.88
   6  -1  -3    0.56    1.14
   6  -1  -3    0.67    0.83
   6  -1  -3    1.26    1.02
   6  -1  -3    0.44    0.90
   6  -1  -3    0.24    0.99
  -6   1   3   -0.47    0.90
  -6   1   3   -1.07    0.91
  -6   1   3    1.08    1.26
  -6   1   3    0.25    0.97
   5  -1  -3    0.18    0.90
   5  -1  -3   -1.20    0.80
   5  -1  -3    0.39    0.90
   5  -1  -3   -0.53    0.74
   5  -1  -3    0.07    0.84
   5  -1  -3    0.56    0.72
  -5   1   3   -0.55    0.71
  -5   1   3    0.22    0.89
  -5   1   3    1.46    1.19
  -5   1   3   -0.91    0.71
  -5   1   3    0.46    1.02
   4  -1  -3   28.20    2.51
   4  -1  -3   33.22    2.31
   4  -1  -3   32.78    2.34
   4  -1  -3   34.73    2.69
   4  -1  -3   32.63    2.65
  -4   1   3   31.66    2.56
  -4   1   3   33.42    2.59
  -4   1   3   32.18    2.37
   3  -1  -3   29.91    2.53
   3  -1  -3   35.71    2.30
   3  -1  -3   34.50    2.54
   3  -1  -3   32.47    2.50
   3  -1  -3   32.82    2.20
   3  -1  -3   34.14    2.59
  -3   1   3   30.19    2.61
  -3   1   3   35.11    2.34
  -3   1   3   30.23    2.41
  -3   1   3   32.05    2.46
  -3   1   3   33.85    2.54
   2  -1  -3   43.10    2.93
   2  -1  -3   43.85    2.72
   2  -1  -3   46.80    2.59
   2  -1  -3   47.83    3.02
   2  -1  -3   48.28    2.92
   2  -1  -3   41.25    2.85
  -2   1   3   45.15    2.91
  -2   1   3   49.46    3.08
  -2   1   3   43.85    2.72
  -2   1   3   43.98    2.86
  -2   1   3   43.19    2.89
   1  -1  -3   15.04    1.32
   1  -1  -3   11.98    1.38
   1  -1  -3   14.12    1.49
   1  -1  -3   15.74    1.43
   1  -1  -3   12.35    1.46
   1  -1  -3   12.04    1.36
  -1   1   3   14.74    1.52
  -1   1   3   11.98    1.42
  -1   1   3   14.25    1.44
  -1   1   3   12.08    1.47
  -1   1   3   14.53    1.38
   0  -1  -3   28.92    1.95
   0  -1  -3   29.30    1.60
   0  -1  -3   27.93    1.81
   0  -1  -3   28.27    1.89
   0  -1  -3   28.42    1.65
   0  -1  -3   28.82    1.92
   0   1   3   29.48    2.04
   0   1   3   30.77    1.85
   0   1   3   29.96    1.85
   0   1   3   25.68    1.90
   0   1   3   29.19    1.98
  -1  -1  -3   41.40    2.29
  -1  -1  -3   39.70    2.49
  -1  -1  -3   39.70    2.17
  -1  -1  -3   41.50    2.10
  -1  -1  -3   40.81    2.23
  -1  -1  -3   46.09    2.33
   1   1   3   42.31    2.19
   1   1   3   42.64    2.36
   1   1   3   39.83    2.51
   1   1   3   41.28    2.28
   1   1   3   40.74    2.29
   1   1   3   42.48    2.09
  -2  -1  -3   -0.31    0.40
  -2  -1  -3    0.36    0.46
  -2  -1  -3   -0.03    0.52
   2   1   3   -0.37    0.47
   2   1   3    0.35    0.49
   2   1   3    0.28    0.32
   2   1   3    0.63    0.54
   2   1   3    0.13    0.50
  -3  -1  -3    4.91    0.73
  -3  -1  -3    5.59    0.98
  -3  -1  -3    5.33    0.72
   3   1   3    6.08    1.14
   3   1   3    7.28    1.03
   3   1   3    5.66    0.83
   3   1   3    5.97    0.85
  -4  -1  -3    3.26    0.72
  -4  -1  -3    3.60    1.00
  -4  -1  -3    3.62    0.34
  -4  -1  -3    4.33    0.78
   4   1   3    3.46    0.83
   4   1   3    3.84    0.82
   4   1   3    5.34    1.07
   4   1   3    4.41    0.99
  -5  -1  -3    3.99    0.84
  -5  -1  -3    2.77    1.01
  -5  -1  -3    3.05    0.47
  -5  -1  -3    2.66    1.01
   5   1   3    2.71    0.97
   5   1   3    3.43    0.88
   5   1   3    3.27    0.97
   5   1   3    3.53    1.06
  -6  -1  -3    2.23    0.92
  -6  -1  -3    3.09    0.88
  -6  -1  -3    1.27    1.00
  -6  -1  -3    3.66    0.60
  -6  -1  -3    2.69    1.04
   6   1   3    1.54    0.92
   6   1   3    1.86    0.92
   6   1   3    2.50    1.12
   6   1   3    0.99    0.76
  -7  -1  -3   52.81    3.56
  -7  -1  -3   52.51    3.52
  -7  -1  -3   44.63    3.09
  -7  -1  -3   44.52    3.09
  -7  -1  -3   51.88    2.77
   7   1   3   46.13    3.27
   7   1   3   49.36    3.38
   7   1   3   50.94    3.83
   7   1   3   46.02    3.49
  -8  -1  -3   -0.20    0.57
  -8  -1  -3   -1.24    0.82
  -8  -1  -3   -1.75    0.73
  -8  -1  -3    1.75    1.06
  -8  -1  -3   -1.41    0.88
   8   1   3   -0.52    0.97
   8   1   3   -0.04    0.94
   8   1   3    0.25    0.83
   8   1   3   -0.69    0.96
   8   1   3    3.27    1.51
  -9  -1  -3    0.75    0.77
  -9  -1  -3    0.15    0.96
  -9  -1  -3    1.24    1.16
  -9  -1  -3    0.31    0.94
   9   1   3    0.55    1.00
   9   1   3   -0.86    1.00
   9   1   3    0.38    1.13
 -10  -1  -3    5.45    1.16
 -10  -1  -3    6.43    1.77
 -10  -1  -3    5.01    1.43
  10   1   3    4.38    1.68
  10   1   3    3.52    1.56
 -11  -1  -3   -0.42    0.84
 -11  -1  -3    0.75    1.33
 -11  -1  -3   -1.19    0.98
  11   1   3   -0.05    1.39
 -12  -1  -3    0.66    1.38
 -12  -1  -3   -0.26    1.59
 -12  -1  -3    1.68    1.16
  12   1   3    0.78    1.58
  12   1   3    1.08    1.77
 -13  -1  -3    0.31    1.49
 -13  -1  -3    1.66    1.67
  13   1   3    1.69    2.00
  13   1   3    0.66    1.77
 -14  -1  -3    4.09    1.94
  14   1   3    6.52    3.22
  14   1   3    6.82    2.77
  11  -2  -3    2.80    2.03
  11  -2  -3    0.70    2.10
 -11   2   3   -1.24    1.83
  10  -2  -3    5.19    1.97
  10  -2  -3   10.52    2.58
 -10   2   3    5.53    2.64
 -10   2   3   10.13    2.16
 -10   2   3    9.59    2.50
   9  -2  -3    9.24    2.34
   9  -2  -3   14.92    3.05
   9  -2  -3   10.49    2.40
  -9   2   3   11.69    2.82
  -9   2   3    8.89    2.42
  -9   2   3    8.90    2.04
   8  -2  -3   27.63    3.31
   8  -2  -3   33.00    3.13
   8  -2  -3   30.75    3.50
   8  -2  -3   29.00    3.64
  -8   2   3   35.09    3.37
  -8   2   3   32.11    3.55
  -8   2   3   40.69    4.46
   7  -2  -3   79.15    5.44
   7  -2  -3   75.19    4.76
   7  -2  -3   86.65    5.53
   7  -2  -3   75.22    5.08
  -7   2   3   82.17    4.97
  -7   2   3   79.42    5.39
  -7   2   3   82.88    5.88
   6  -2  -3    1.69    1.25
   6  -2  -3    2.27    1.09
   6  -2  -3    1.17    1.28
   6  -2  -3    1.92    0.94
   6  -2  -3    3.48    1.36
  -6   2   3    1.57    1.16
  -6   2   3    3.94    1.36
  -6   2   3    3.65    1.32
  -6   2   3    4.11    1.21
  -6   2   3    1.55    1.37
   5  -2  -3    5.40    1.35
   5  -2  -3    6.95    1.72
   5  -2  -3    5.03    1.42
   5  -2  -3    6.54    1.58
   5  -2  -3    4.84    1.38
   5  -2  -3    4.41    1.12
  -5   2   3    6.34    1.44
  -5   2   3    2.17    1.15
  -5   2   3    6.64    1.50
  -5   2   3    5.25    1.13
  -5   2   3    5.39    1.47
   4  -2  -3   11.78    1.81
   4  -2  -3   11.75    1.74
   4  -2  -3    8.58    1.27
   4  -2  -3    7.57    1.50
   4  -2  -3    7.21    1.28
   4  -2  -3    7.90    1.48
  -4   2   3    8.35    1.69
  -4   2   3    8.18    1.23
  -4   2   3   10.20    1.57
  -4   2   3    6.86    1.39
  -4   2   3    8.75    1.60
   3  -2  -3  185.58    9.61
   3  -2  -3  202.09    9.63
   3  -2  -3  185.80    9.30
   3  -2  -3  182.96    9.61
   3  -2  -3  184.60    9.58
   3  -2  -3  186.77    9.50
  -3   2   3  194.62    9.75
  -3   2   3  191.72    9.26
  -3   2   3  193.48    9.61
  -3   2   3  179.43    9.49
  -3   2   3  192.39    9.53
   2  -2  -3  350.50   16.21
   2  -2  -3  350.21   16.25
   2  -2  -3  338.24   16.24
   2  -2  -3  338.50   15.93
   2  -2  -3  344.19   16.16
   2  -2  -3  348.32   16.26
  -2   2   3  342.55   16.19
  -2   2   3  341.44   15.94
  -2   2   3  328.07   16.13
  -2   2   3  341.25   16.24
  -2   2   3  324.03   16.23
   1  -2  -3  111.74    5.73
   1  -2  -3  112.34    5.75
   1  -2  -3  108.22    5.72
   1  -2  -3  109.36    5.58
   1  -2  -3  107.18    5.66
  -1   2   3  110.67    5.65
  -1   2   3  109.94    5.68
  -1   2   3  110.89    5.49
  -1   2   3  109.63    5.70
  -1   2   3  108.34    5.73
   0  -2  -3   63.35    3.61
   0  -2  -3   69.47    3.68
   0  -2  -3   74.50    3.79
   0  -2  -3   70.27    3.60
   0  -2  -3   63.53    3.71
   0   2   3   67.85    3.68
   0   2   3   66.79    3.75
   0   2   3   72.02    3.78
   0   2   3   68.98    3.56
   0   2   3   64.57    3.65
  -1  -2  -3    2.30    0.61
  -1  -2  -3    1.63    0.66
  -1  -2  -3    2.88    0.71
  -1  -2  -3    2.79    0.66
  -1  -2  -3    1.09    0.73
  -1  -2  -3    1.10    0.71
   1   2   3    1.43    0.70
   1   2   3    2.08    0.71
   1   2   3    1.36    0.76
   1   2   3    2.49    0.70
   1   2   3    2.09    0.64
   1   2   3    2.00    0.62
  -2  -2  -3   33.13    2.01
  -2  -2  -3   34.38    2.05
  -2  -2  -3   32.28    1.82
  -2  -2  -3   31.66    2.04
  -2  -2  -3   32.96    1.99
   2   2   3   30.67    2.02
   2   2   3   33.44    1.80
   2   2   3   31.35    1.94
   2   2   3   34.22    2.07
   2   2   3   34.66    2.18
   2   2   3   30.78    2.07
  -3  -2  -3   12.83    1.26
  -3  -2  -3   11.62    0.82
  -3  -2  -3   12.74    1.36
  -3  -2  -3   14.72    1.34
   3   2   3   11.41    1.49
   3   2   3   13.98    1.38
   3   2   3   15.72    1.40
   3   2   3   13.92    1.40
   3   2   3   11.12    1.36
   3   2   3   11.56    0.80
  -4  -2  -3   41.04    2.64
  -4  -2  -3   44.41    2.88
  -4  -2  -3   47.14    2.16
  -4  -2  -3   42.40    2.66
   4   2   3   42.06    2.70
   4   2   3   41.77    2.73
   4   2   3   44.70    2.73
   4   2   3   41.80    2.86
  -5  -2  -3  149.12    6.88
  -5  -2  -3  153.86    7.69
  -5  -2  -3  145.46    7.32
  -5  -2  -3  141.16    7.51
   5   2   3  143.40    7.38
   5   2   3  138.28    7.50
   5   2   3  158.45    7.50
   5   2   3  139.15    7.54
  -6  -2  -3   12.36    1.74
  -6  -2  -3   13.39    1.09
  -6  -2  -3   15.51    1.70
  -6  -2  -3   14.58    1.61
  -6  -2  -3   11.91    1.75
   6   2   3   10.33    1.72
   6   2   3   14.49    1.69
   6   2   3   12.85    1.70
   6   2   3   14.02    1.72
  -7  -2  -3   45.67    2.98
  -7  -2  -3   39.58    3.07
  -7  -2  -3   33.74    2.79
  -7  -2  -3   40.69    2.42
   7   2   3   41.91    3.05
   7   2   3   46.97    3.15
   7   2   3   40.41    3.00
   7   2   3   40.29    3.16
   7   2   3   43.72    3.47
  -8  -2  -3    5.59    1.33
  -8  -2  -3    3.89    1.38
  -8  -2  -3    2.82    0.82
  -8  -2  -3    4.96    1.26
  -8  -2  -3    3.36    1.32
   8   2   3    6.28    1.40
   8   2   3    4.47    1.57
   8   2   3    2.36    1.24
   8   2   3    6.92    1.52
   8   2   3    5.05    1.47
  -9  -2  -3    0.62    1.09
  -9  -2  -3    1.10    0.77
  -9  -2  -3    0.44    0.99
  -9  -2  -3   -0.24    1.17
   9   2   3    1.79    1.34
   9   2   3    2.26    1.27
   9   2   3    0.30    1.03
 -10  -2  -3    0.19    0.82
 -10  -2  -3    1.20    1.33
 -10  -2  -3   -1.25    1.18
 -10  -2  -3    0.06    1.20
  10   2   3    1.41    1.26
  10   2   3   -0.39    1.31
 -11  -2  -3   18.56    2.86
 -11  -2  -3   20.81    2.16
 -11  -2  -3   17.06    2.57
  11   2   3   22.29    3.61
  11   2   3   17.28    2.94
 -12  -2  -3    7.08    1.50
 -12  -2  -3    9.00    2.28
 -12  -2  -3    6.54    1.87
  12   2   3    6.75    2.23
  12   2   3    7.59    2.30
 -13  -2  -3   21.33    3.31
 -13  -2  -3   22.66    2.79
 -13  -2  -3   20.76    3.49
  13   2   3   22.10    3.48
  13   2   3   18.89    3.31
 -14  -2  -3    4.69    2.00
 -14  -2  -3    3.44    2.13
  14   2   3    1.84    2.45
  11  -3  -3   -1.38    2.04
  11  -3  -3   -0.24    1.66
 -11   3   3   -0.24    1.45
 -11   3   3    0.81    1.75
  10  -3  -3    4.36    2.00
  10  -3  -3    3.83    1.93
  10  -3  -3    3.94    2.16
 -10   3   3    7.94    1.97
 -10   3   3    6.34    2.11
 -10   3   3    4.92    2.67
   9  -3  -3   20.88    3.03
   9  -3  -3   14.81    2.79
   9  -3  -3   14.47    2.75
  -9   3   3   13.83    2.70
  -9   3   3   13.57    2.22
  -9   3   3   10.91    2.96
   8  -3  -3   12.55    2.26
   8  -3  -3    7.81    2.10
   8  -3  -3    8.73    2.26
  -8   3   3    7.65    2.75
  -8   3   3   13.79    2.39
  -8   3   3    9.20    1.76
   7  -3  -3    0.10    0.88
   7  -3  -3   -0.90    1.17
   7  -3  -3   -0.42    1.20
   7  -3  -3    0.92    1.29
  -7   3   3   -0.14    1.32
  -7   3   3   -1.84    0.80
  -7   3   3   -0.49    1.29
   6  -3  -3    0.54    1.19
   6  -3  -3   -0.96    0.99
   6  -3  -3    1.83    1.19
   6  -3  -3    1.74    0.87
  -6   3   3    0.57    1.14
  -6   3   3    0.68    0.94
  -6   3   3    2.65    1.52
  -6   3   3    0.91    1.03
   5  -3  -3    0.66    1.11
   5  -3  -3    1.75    1.00
   5  -3  -3    2.07    1.40
   5  -3  -3    0.43    1.00
   5  -3  -3    1.49    0.78
   5  -3  -3    1.69    1.20
   5  -3  -3   -0.48    1.00
  -5   3   3    1.07    1.23
  -5   3   3    0.53    0.75
  -5   3   3    0.94    1.04
  -5   3   3    0.85    1.08
  -5   3   3    0.22    0.92
   4  -3  -3    4.14    1.32
   4  -3  -3    4.58    1.30
   4  -3  -3    3.85    1.19
   4  -3  -3    1.93    1.09
   4  -3  -3    4.93    1.31
   4  -3  -3    3.34    0.85
  -4   3   3    4.11    1.22
  -4   3   3    2.38    0.87
  -4   3   3    4.02    1.28
  -4   3   3    2.85    1.03
  -4   3   3    1.78    1.19
   3  -3  -3    9.81    1.59
   3  -3  -3    9.46    1.56
   3  -3  -3    8.42    1.56
   3  -3  -3    9.48    1.59
   3  -3  -3   12.67    1.32
   3  -3  -3    9.75    1.43
   3  -3  -3    8.76    1.50
  -3   3   3   12.10    1.70
  -3   3   3   11.46    1.33
  -3   3   3   11.87    1.81
  -3   3   3   11.62    1.63
  -3   3   3   13.52    1.69
   2  -3  -3    0.94    0.89
   2  -3  -3    1.04    0.88
   2  -3  -3    0.73    0.77
   2  -3  -3    1.36    0.86
   2  -3  -3    1.49    0.91
  -2   3   3   -0.10    0.82
  -2   3   3    1.57    0.93
  -2   3   3    1.89    0.87
  -2   3   3    0.96    0.61
  -2   3   3    0.68    0.77
   1  -3  -3   12.06    1.48
   1  -3  -3   11.64    1.47
   1  -3  -3    9.81    1.42
   1  -3  -3   13.43    1.63
  -1   3   3   14.04    1.57
  -1   3   3   13.66    1.51
  -1   3   3   14.24    1.56
  -1   3   3   14.81    1.66
  -1   3   3   14.39    1.59
  -1   3   3   10.32    1.10
   0  -3  -3    8.62    1.23
   0  -3  -3   12.23    1.35
   0  -3  -3   11.62    1.36
   0  -3  -3    9.75    1.25
   0  -3  -3   10.74    1.40
   0   3   3   10.25    1.31
   0   3   3    9.80    1.18
   0   3   3   11.56    1.37
   0   3   3    9.60    1.26
   0   3   3   10.09    1.28
  -1  -3  -3   35.62    2.20
  -1  -3  -3   32.42    2.14
  -1  -3  -3   33.29    2.22
  -1  -3  -3   34.93    2.21
  -1  -3  -3   32.04    2.30
  -1  -3  -3   34.96    2.24
   1   3   3   31.74    2.33
   1   3   3   34.53    2.24
   1   3   3   35.06    2.25
   1   3   3   34.66    2.15
   1   3   3   32.94    2.15
  -2  -3  -3    5.26    1.00
  -2  -3  -3    5.28    0.81
  -2  -3  -3    4.40    0.98
  -2  -3  -3    4.13    0.89
  -2  -3  -3    5.31    0.97
   2   3   3    5.75    1.09
   2   3   3    5.07    0.76
   2   3   3    2.98    0.92
   2   3   3    3.25    0.92
   2   3   3    6.68    1.00
   2   3   3    4.94    0.90
  -3  -3  -3    4.32    0.97
  -3  -3  -3    4.13    0.67
  -3  -3  -3    5.61    1.01
  -3  -3  -3    3.63    0.94
  -3  -3  -3    4.30    1.02
   3   3   3    4.85    0.68
   3   3   3    3.80    0.90
   3   3   3    5.00    1.01
   3   3   3    3.64    0.97
   3   3   3    6.59    1.06
   3   3   3    4.25    1.01
  -4  -3  -3    2.71    0.95
  -4  -3  -3    3.34    0.59
  -4  -3  -3    2.39    0.95
  -4  -3  -3    3.10    0.92
  -4  -3  -3    2.40    0.88
   4   3   3    3.12    1.05
   4   3   3    3.02    1.00
   4   3   3    3.48    0.91
   4   3   3    3.42    0.99
  -5  -3  -3   13.35    1.62
  -5  -3  -3   11.50    1.61
  -5  -3  -3   10.56    1.00
  -5  -3  -3   12.44    1.55
   5   3   3   11.51    1.54
   5   3   3   10.74    1.48
   5   3   3    8.19    1.41
   5   3   3    9.36    1.40
   5   3   3    9.75    1.50
  -6  -3  -3    2.61    0.98
  -6  -3  -3    0.57    0.86
  -6  -3  -3    1.25    1.03
  -6  -3  -3    0.54    0.79
   6   3   3    0.26    0.77
   6   3   3    1.35    0.83
   6   3   3    1.08    0.94
   6   3   3    1.17    0.91
  -7  -3  -3    0.82    1.01
  -7  -3  -3   -1.32    0.73
  -7  -3  -3   -0.39    0.82
  -7  -3  -3    0.34    0.86
  -7  -3  -3   -0.52    0.55
   7   3   3    1.30    1.02
   7   3   3   -0.21    0.84
   7   3   3   -0.79    0.85
   7   3   3   -0.56    0.91
   7   3   3    1.71    1.19
  -8  -3  -3    0.71    1.07
  -8  -3  -3    1.91    1.07
  -8  -3  -3   -0.20    0.69
  -8  -3  -3    2.81    1.20
  -8  -3  -3   -0.50    0.80
   8   3   3    2.58    1.19
   8   3   3    1.91    1.14
   8   3   3    1.37    1.32
   8   3   3   -0.11    0.93
   8   3   3   -0.19    0.96
  -9  -3  -3    1.08    1.14
  -9  -3  -3   -0.22    0.70
  -9  -3  -3   -0.49    1.09
   9   3   3    0.17    1.21
   9   3   3   -1.65    0.84
   9   3   3   -1.08    0.95
 -10  -3  -3   -1.09    1.12
 -10  -3  -3   -1.06    1.13
 -10  -3  -3    0.05    0.87
  10   3   3   -0.07    1.19
  10   3   3    0.54    1.29
 -11  -3  -3    8.11    1.93
 -11  -3  -3    5.87    1.36
 -11  -3  -3    5.28    1.89
  11   3   3    4.63    2.15
[truncated: 883,459 more chars]
